# Supplementary material for: Tetra-O-4-methyl­phenyl­sulfonyl­penta­erythritol
Source: Acta Crystallogr Sect E Struct Rep Online. 2008 Jul 12;64(Pt 8):o1474–5. doi: 10.1107/S1600536808020643 (PMC2962105; doi:10.1107/S1600536808020643)
Supplement: Supplementary file 1 [file e-64-o1474-sup1.cif]

##############################################################################
###                                                                        ###
###        Electronic paper (Acta Crystallographica Section E)             ###
###                                                                        ###
##############################################################################
#                                                                            #
# This CIF contains the data in a paper accepted for publication in Acta     #
# Crystallographica Section E. It conforms to the requirements of Notes      #
# for Authors for Section E, and has been peer reviewed under the auspices   #
# of the IUCr Commission on Journals.                                        #
#                                                                            #
# Full details of the Crystallographic Information File format               #
# are given in the paper "The Crystallographic Information File (CIF):       #
# a New Standard Archive File for Crystallography" by S. R. Hall, F. H.      #
# Allen and I. D. Brown [Acta Cryst. (1991), A47, 655-685].                  #
#                                                                            #
# The current version of the core CIF dictionary is obtainable from          #
# ftp://ftp.iucr.org/pub/cif_core.dic. The current version number is 2.4.    #
#                                                                            #
# Software is freely available for graphical display of the structure(s) in  #
# this CIF.  For information consult the CIF home page http://www.iucr.org/  #
# cif/home.html                                                              #
#                                                                            #
# This file may be used for bona fide research purposes within the           #
# scientific community so long as proper attribution is given to the journal # 
# article from which it was obtained.                                        #
#                                                                            #
##############################################################################
                                             
data_global
_audit_creation_method     'form.cif (version 2.0)'
_journal_data_validation_number     ?
_journal_date_recd_electronic     2008-06-30
_journal_date_accepted     2008-07-04
_journal_name_full     'Acta Crystallographica, Section E'
_journal_year     2008
_journal_volume     64
_journal_issue      8
_journal_page_first     o1474
_journal_page_last     o1475
_journal_paper_category     QO
_journal_coeditor_code     CI2625
_publ_contact_author_name     'Prof. Fun Hoong Kun'
_publ_contact_author_address
;
      X-ray Crystallography Unit
      School of Physics
      Universiti Sains Malaysia
      11800 USM, Penang
      MALAYSIA
;
_publ_contact_author_email     hkfun@usm.my
_publ_contact_author_fax     '6 04 6579150'
_publ_contact_author_phone     '6 04 6577888  Ext. 3690'
_publ_section_title
;
Tetra-<i>O</i>-4-methylphenylsulfonylpentaerythritol
;
loop_
    _publ_author_name
    _publ_author_footnote
    _publ_author_address
    'Shu-Xian Li' ?
;
      Department of Chemistry
      Handan College
      Handan
      Hebei 056005
      People's Republic of China
      and
      Department of Chemistry
      Beijing Normal University
      Beijing 100875
      People's Republic of China
;
    'Lin Zhu' ?
;
      Department of Chemistry
      Beijing Normal University
      Beijing 100875
      People's Republic of China
;
    'Hoong-Kun Fun' ?
;     X-ray Crystallography Unit
      School of Physics
      Universiti Sains Malaysia
      11800 USM, Penang
      Malaysia
;
    'Suchada Chantrapromma'
;
      Additional correspondence author, e-mail: suchada.c@psu.ac.th.
;
;     Crystal Materials Research Unit
      Department of Chemistry
      Faculty of Science
      Prince of Songkla University
      Hat-Yai, Songkhla 90112
      Thailand
;
data_I
_audit_creation_method     SHELXL-97
_chemical_name_systematic
;
methanetetrayltetramethylene tetra-p-toluenesulfonate
;
_chemical_name_common
;
Tetra-<i>O</i>-4-methylphenylsulfonylpentaerythritol
;
_chemical_formula_moiety     'C33 H36 O12 S4'
_chemical_formula_sum     'C33 H36 O12 S4'
_chemical_formula_iupac     'C33 H36 O12 S4'
_chemical_formula_weight     752.86
_chemical_melting_point     423
_symmetry_cell_setting     monoclinic
_symmetry_space_group_name_H-M     'P 21/c'
_symmetry_space_group_name_Hall     '-P 2ybc'
loop_
    _symmetry_equiv_pos_as_xyz
    'x, y, z'
    '-x, y+1/2, -z+1/2'
    '-x, -y, -z'
    'x, -y-1/2, z-1/2'
_cell_length_a     13.2983(2)
_cell_length_b     18.0368(2)
_cell_length_c     15.4181(2)
_cell_angle_alpha     90.00
_cell_angle_beta     110.6530(10)
_cell_angle_gamma     90.00
_cell_volume     3460.50(8)
_cell_formula_units_Z     4
_cell_measurement_reflns_used     10090
_cell_measurement_theta_min     1.81
_cell_measurement_theta_max     30.00
_cell_measurement_temperature     100.00(10)
_exptl_crystal_description     Block
_exptl_crystal_colour     Colourless
_exptl_crystal_size_max     0.47
_exptl_crystal_size_mid     0.41
_exptl_crystal_size_min     0.16
_exptl_crystal_density_diffrn     1.445
_exptl_crystal_density_meas     ?
_exptl_crystal_density_method     'not measured'
_exptl_crystal_F_000     1576
_exptl_absorpt_coefficient_mu     0.338
_exptl_absorpt_correction_type     multi-scan
_exptl_absorpt_process_details     '(SADABS; Bruker, 2005)'
_exptl_absorpt_correction_T_min     0.8569
_exptl_absorpt_correction_T_max     0.9492
_exptl_special_details
;
The low-temparture data was collected with the Oxford Cryosystem Cobra
low-temperature attachment.
;
_diffrn_ambient_temperature     100.00(10)
_diffrn_radiation_type     MoK\a
_diffrn_radiation_wavelength     0.71073
_diffrn_radiation_source     'fine-focus sealed tube'
_diffrn_radiation_monochromator     graphite
_diffrn_measurement_device_type
;
Bruker SMART APEXII CCD area-detector
;
_diffrn_measurement_method     \w
_diffrn_detector_area_resol_mean     8.33
_diffrn_reflns_number     45048
_diffrn_reflns_av_R_equivalents     0.0393
_diffrn_reflns_av_sigmaI/netI     0.0345
_diffrn_reflns_theta_min     1.81
_diffrn_reflns_theta_max     30.00
_diffrn_reflns_theta_full     30.00
_diffrn_measured_fraction_theta_max     1.000
_diffrn_measured_fraction_theta_full     1.000
_diffrn_reflns_limit_h_min     -18
_diffrn_reflns_limit_h_max     17
_diffrn_reflns_limit_k_min     -25
_diffrn_reflns_limit_k_max     25
_diffrn_reflns_limit_l_min     -21
_diffrn_reflns_limit_l_max     21
_diffrn_standards_number     0
_diffrn_standards_interval_count     .
_diffrn_standards_interval_time     .
_diffrn_standards_decay_%     ?
_refine_special_details
;
Refinement of <i>F</i>^2^ against ALL reflections. The weighted <i>R</i>-factor
<i>wR</i> and goodness of fit <i>S</i> are based on <i>F</i>^2^, conventional
<i>R</i>-factors <i>R</i> are based on <i>F</i>, with <i>F</i> set to zero for
negative <i>F</i>^2^. The threshold expression of <i>F</i>^2^ >
\s(<i>F</i>^2^) is used only for calculating <i>R</i>-factors(gt) <i>etc</i>.
and is not relevant to the choice of reflections for refinement.
<i>R</i>-factors based on <i>F</i>^2^ are statistically about twice as large
as those based on <i>F</i>, and <i>R</i>- factors based on ALL data will be
even larger.
;
_reflns_number_total     10090
_reflns_number_gt     7927
_reflns_threshold_expression     I>2\s(I)
_refine_ls_structure_factor_coef     Fsqd
_refine_ls_matrix_type     full
_refine_ls_R_factor_all     0.0589
_refine_ls_R_factor_gt     0.0434
_refine_ls_wR_factor_gt     0.1103
_refine_ls_wR_factor_ref     0.1191
_refine_ls_goodness_of_fit_ref     1.044
_refine_ls_restrained_S_all     1.044
_refine_ls_number_reflns     10090
_refine_ls_number_parameters     446
_refine_ls_number_restraints     0
_refine_ls_hydrogen_treatment     constr
_refine_ls_weighting_scheme     calc
_refine_ls_weighting_details
         'calc w=1/[\s^2^(Fo^2^)+(0.0595P)^2^+1.2746P] where P=(Fo^2^+2Fc^2^)/3'
_atom_sites_solution_hydrogens     geom
_atom_sites_solution_primary     direct
_atom_sites_solution_secondary     difmap
_refine_ls_shift/su_max     0.001
_refine_ls_shift/su_mean     0.000
_refine_diff_density_max     0.662
_refine_diff_density_min     -0.417
_refine_ls_extinction_method     none
_refine_ls_extinction_coef     ?
loop_
    _atom_type_symbol
    _atom_type_description
    _atom_type_scat_dispersion_real
    _atom_type_scat_dispersion_imag
    _atom_type_scat_source
    'C' 'C' 0.0033 0.0016
                         'International Tables Vol C Tables 4.2.6.8 and 6.1.1.4'
    'H' 'H' 0.0000 0.0000
                         'International Tables Vol C Tables 4.2.6.8 and 6.1.1.4'
    'O' 'O' 0.0106 0.0060
                         'International Tables Vol C Tables 4.2.6.8 and 6.1.1.4'
    'S' 'S' 0.1246 0.1234
                         'International Tables Vol C Tables 4.2.6.8 and 6.1.1.4'
_computing_data_collection     'APEX2 (Bruker, 2005)'
_computing_cell_refinement     'APEX2 (Bruker, 2005)'
_computing_data_reduction     'SAINT (Bruker, 2005)'
_computing_structure_solution     'SHELXTL (Sheldrick, 2008)'
_computing_structure_refinement     'SHELXTL (Sheldrick, 2008)'
_computing_molecular_graphics     'SHELXTL (Sheldrick, 2008)'
_computing_publication_material
;
SHELXTL (Sheldrick, 2008) and PLATON (Spek, 2003)
;
loop_
    _atom_site_type_symbol
    _atom_site_label
    _atom_site_fract_x
    _atom_site_fract_y
    _atom_site_fract_z
    _atom_site_U_iso_or_equiv
    _atom_site_adp_type
    _atom_site_calc_flag
    _atom_site_refinement_flags
    _atom_site_occupancy
    _atom_site_disorder_assembly
    _atom_site_disorder_group
    S S1 0.04280(3) 0.38393(2) 0.37155(3) 0.01965(9) Uani d . 1 . .
    S S2 0.41959(4) 0.31806(2) 0.71340(3) 0.02583(10) Uani d . 1 . .
    S S3 0.16570(3) 0.37598(2) 0.89436(3) 0.02097(9) Uani d . 1 . .
    S S4 -0.18947(4) 0.29379(2) 0.54246(3) 0.02429(10) Uani d . 1 . .
    O O1 0.06272(10) 0.34535(6) 0.46843(7) 0.0207(2) Uani d . 1 . .
    O O2 -0.01854(10) 0.45006(6) 0.36647(8) 0.0249(2) Uani d . 1 . .
    O O3 0.00233(10) 0.32556(7) 0.30634(8) 0.0267(3) Uani d . 1 . .
    O O4 0.30102(10) 0.34530(6) 0.65781(9) 0.0256(3) Uani d . 1 . .
    O O5 0.48315(12) 0.38305(7) 0.72159(10) 0.0347(3) Uani d . 1 . .
    O O6 0.41903(11) 0.28056(7) 0.79505(9) 0.0323(3) Uani d . 1 . .
    O O7 0.14708(10) 0.33953(6) 0.79639(7) 0.0213(2) Uani d . 1 . .
    O O8 0.24146(10) 0.43489(6) 0.90850(8) 0.0256(3) Uani d . 1 . .
    O O9 0.18879(11) 0.31437(6) 0.95619(8) 0.0280(3) Uani d . 1 . .
    O O10 -0.07710(10) 0.33045(6) 0.60052(8) 0.0237(2) Uani d . 1 . .
    O O11 -0.26269(11) 0.35436(7) 0.52419(10) 0.0334(3) Uani d . 1 . .
    O O12 -0.17766(11) 0.25301(7) 0.46728(8) 0.0302(3) Uani d . 1 . .
    C C1 0.11235(13) 0.34044(8) 0.63322(10) 0.0189(3) Uani d . 1 . .
    C C2 0.08925(14) 0.39261(8) 0.55016(11) 0.0205(3) Uani d . 1 . .
    H H2B 0.0296 0.4252 0.5457 0.025 Uiso calc R 1 . .
    H H2C 0.1518 0.4227 0.5563 0.025 Uiso calc R 1 . .
    C C3 0.21256(13) 0.29377(8) 0.64564(12) 0.0213(3) Uani d . 1 . .
    H H3B 0.2282 0.2619 0.6995 0.026 Uiso calc R 1 . .
    H H3C 0.2015 0.2629 0.5915 0.026 Uiso calc R 1 . .
    C C4 0.12796(14) 0.38928(8) 0.71795(11) 0.0203(3) Uani d . 1 . .
    H H4A 0.1888 0.4222 0.7284 0.024 Uiso calc R 1 . .
    H H4B 0.0643 0.4191 0.7090 0.024 Uiso calc R 1 . .
    C C5 0.01947(13) 0.28597(8) 0.61833(11) 0.0207(3) Uani d . 1 . .
    H H5B 0.0121 0.2538 0.5660 0.025 Uiso calc R 1 . .
    H H5C 0.0322 0.2555 0.6730 0.025 Uiso calc R 1 . .
    C C6 0.17148(13) 0.40800(8) 0.37554(10) 0.0193(3) Uani d . 1 . .
    C C7 0.20491(14) 0.48153(9) 0.38533(12) 0.0246(3) Uani d . 1 . .
    H H7A 0.1592 0.5190 0.3905 0.030 Uiso calc R 1 . .
    C C8 0.30696(15) 0.49811(9) 0.38722(13) 0.0284(4) Uani d . 1 . .
    H H8B 0.3296 0.5473 0.3936 0.034 Uiso calc R 1 . .
    C C9 0.37690(14) 0.44311(10) 0.37979(12) 0.0265(3) Uani d . 1 . .
    C C10 0.34113(15) 0.36985(9) 0.36990(12) 0.0274(4) Uani d . 1 . .
    H H10A 0.3868 0.3324 0.3647 0.033 Uiso calc R 1 . .
    C C11 0.23934(15) 0.35158(9) 0.36764(12) 0.0249(3) Uani d . 1 . .
    H H11B 0.2165 0.3025 0.3610 0.030 Uiso calc R 1 . .
    C C12 0.48782(16) 0.46125(12) 0.38123(15) 0.0365(4) Uani d . 1 . .
    H H12B 0.5096 0.5085 0.4104 0.055 Uiso calc R 1 . .
    H H12C 0.4874 0.4630 0.3189 0.055 Uiso calc R 1 . .
    H H12D 0.5372 0.4238 0.4154 0.055 Uiso calc R 1 . .
    C C13 0.44820(14) 0.25381(9) 0.64082(12) 0.0250(3) Uani d . 1 . .
    C C14 0.48460(15) 0.27930(10) 0.57213(12) 0.0279(4) Uani d . 1 . .
    H H14A 0.4921 0.3298 0.5641 0.033 Uiso calc R 1 . .
    C C15 0.50952(15) 0.22807(10) 0.51580(13) 0.0296(4) Uani d . 1 . .
    H H15A 0.5344 0.2447 0.4699 0.035 Uiso calc R 1 . .
    C C16 0.49800(15) 0.15206(10) 0.52657(13) 0.0290(4) Uani d . 1 . .
    C C17 0.46100(15) 0.12852(10) 0.59613(14) 0.0306(4) Uani d . 1 . .
    H H17A 0.4530 0.0780 0.6042 0.037 Uiso calc R 1 . .
    C C18 0.43601(14) 0.17829(9) 0.65301(13) 0.0266(3) Uani d . 1 . .
    H H18A 0.4113 0.1617 0.6990 0.032 Uiso calc R 1 . .
    C C19 0.52492(17) 0.09697(12) 0.46446(14) 0.0370(4) Uani d . 1 . .
    H H19A 0.5668 0.0573 0.5013 0.056 Uiso calc R 1 . .
    H H19B 0.5654 0.1212 0.4320 0.056 Uiso calc R 1 . .
    H H19C 0.4597 0.0773 0.4205 0.056 Uiso calc R 1 . .
    C C20 0.04014(14) 0.41323(8) 0.88336(11) 0.0211(3) Uani d . 1 . .
    C C21 -0.04285(15) 0.36589(9) 0.88235(12) 0.0262(4) Uani d . 1 . .
    H H21A -0.0325 0.3148 0.8863 0.031 Uiso calc R 1 . .
    C C22 -0.14120(15) 0.39600(10) 0.87544(12) 0.0275(4) Uani d . 1 . .
    H H22A -0.1969 0.3646 0.8750 0.033 Uiso calc R 1 . .
    C C23 -0.15853(15) 0.47227(10) 0.86912(12) 0.0257(3) Uani d . 1 . .
    C C24 -0.07485(16) 0.51828(10) 0.86920(13) 0.0295(4) Uani d . 1 . .
    H H24A -0.0855 0.5693 0.8647 0.035 Uiso calc R 1 . .
    C C25 0.02422(15) 0.48965(9) 0.87594(12) 0.0267(4) Uani d . 1 . .
    H H25A 0.0795 0.5211 0.8755 0.032 Uiso calc R 1 . .
    C C26 -0.26526(16) 0.50341(11) 0.86390(14) 0.0345(4) Uani d . 1 . .
    H H26A -0.2727 0.5529 0.8395 0.052 Uiso calc R 1 . .
    H H26B -0.2694 0.5043 0.9248 0.052 Uiso calc R 1 . .
    H H26C -0.3219 0.4729 0.8240 0.052 Uiso calc R 1 . .
    C C27 -0.21526(13) 0.23237(9) 0.61915(12) 0.0229(3) Uani d . 1 . .
    C C28 -0.21199(14) 0.15680(9) 0.60537(12) 0.0250(3) Uani d . 1 . .
    H H28A -0.1927 0.1383 0.5571 0.030 Uiso calc R 1 . .
    C C29 -0.23782(15) 0.10914(10) 0.66464(13) 0.0289(4) Uani d . 1 . .
    H H29A -0.2360 0.0582 0.6556 0.035 Uiso calc R 1 . .
    C C30 -0.26628(15) 0.13558(11) 0.73704(13) 0.0294(4) Uani d . 1 . .
    C C31 -0.26943(15) 0.21215(11) 0.74919(13) 0.0304(4) Uani d . 1 . .
    H H31A -0.2891 0.2307 0.7972 0.037 Uiso calc R 1 . .
    C C32 -0.24395(15) 0.26053(10) 0.69117(12) 0.0278(4) Uani d . 1 . .
    H H32A -0.2459 0.3114 0.7000 0.033 Uiso calc R 1 . .
    C C33 -0.29291(18) 0.08257(13) 0.80129(15) 0.0412(5) Uani d . 1 . .
    H H33A -0.3346 0.0421 0.7661 0.062 Uiso calc R 1 . .
    H H33B -0.3335 0.1080 0.8328 0.062 Uiso calc R 1 . .
    H H33C -0.2276 0.0637 0.8460 0.062 Uiso calc R 1 . .
loop_
    _atom_site_aniso_label
    _atom_site_aniso_U_11
    _atom_site_aniso_U_22
    _atom_site_aniso_U_33
    _atom_site_aniso_U_12
    _atom_site_aniso_U_13
    _atom_site_aniso_U_23
    S1 0.0232(2) 0.02041(17) 0.01541(17) 0.00089(14) 0.00691(15) -0.00004(13)
    S2 0.0271(2) 0.0254(2) 0.0251(2) -0.00384(16) 0.00944(17) -0.00123(16)
    S3 0.0284(2) 0.01908(17) 0.01522(18) 0.00331(14) 0.00744(16) 0.00123(13)
    S4 0.0255(2) 0.02166(18) 0.0239(2) 0.00318(15) 0.00649(17) -0.00113(15)
    O1 0.0300(6) 0.0187(5) 0.0152(5) -0.0004(4) 0.0103(5) -0.0008(4)
    O2 0.0259(6) 0.0246(5) 0.0243(6) 0.0052(5) 0.0090(5) 0.0024(5)
    O3 0.0298(7) 0.0288(6) 0.0193(6) -0.0038(5) 0.0060(5) -0.0053(5)
    O4 0.0273(6) 0.0218(5) 0.0310(6) 0.0007(5) 0.0143(5) 0.0025(5)
    O5 0.0381(8) 0.0302(6) 0.0361(7) -0.0115(5) 0.0133(6) -0.0044(5)
    O6 0.0386(8) 0.0343(7) 0.0228(6) -0.0049(6) 0.0093(6) 0.0004(5)
    O7 0.0321(7) 0.0177(5) 0.0151(5) 0.0052(4) 0.0097(5) 0.0022(4)
    O8 0.0265(6) 0.0254(6) 0.0227(6) 0.0006(5) 0.0057(5) -0.0001(5)
    O9 0.0401(8) 0.0243(6) 0.0180(6) 0.0057(5) 0.0085(5) 0.0053(4)
    O10 0.0224(6) 0.0204(5) 0.0289(6) 0.0013(4) 0.0099(5) -0.0037(5)
    O11 0.0310(7) 0.0252(6) 0.0390(8) 0.0076(5) 0.0063(6) 0.0022(5)
    O12 0.0381(8) 0.0297(6) 0.0213(6) 0.0014(5) 0.0088(5) -0.0021(5)
    C1 0.0248(8) 0.0175(6) 0.0161(7) 0.0020(6) 0.0091(6) 0.0007(5)
    C2 0.0287(9) 0.0184(6) 0.0165(7) 0.0010(6) 0.0107(6) -0.0016(5)
    C3 0.0241(8) 0.0197(7) 0.0225(8) 0.0012(6) 0.0110(7) -0.0009(6)
    C4 0.0294(9) 0.0172(6) 0.0158(7) 0.0033(6) 0.0099(6) 0.0020(5)
    C5 0.0245(8) 0.0182(6) 0.0212(7) 0.0027(6) 0.0103(7) 0.0015(6)
    C6 0.0240(8) 0.0199(7) 0.0154(7) 0.0012(6) 0.0088(6) 0.0012(5)
    C7 0.0283(9) 0.0188(7) 0.0278(8) 0.0016(6) 0.0112(7) -0.0021(6)
    C8 0.0286(9) 0.0227(7) 0.0356(10) -0.0018(6) 0.0133(8) -0.0006(7)
    C9 0.0257(9) 0.0316(8) 0.0244(8) 0.0025(7) 0.0115(7) 0.0035(7)
    C10 0.0327(10) 0.0254(8) 0.0293(9) 0.0092(7) 0.0175(8) 0.0048(7)
    C11 0.0348(10) 0.0178(7) 0.0263(8) 0.0033(6) 0.0159(7) 0.0018(6)
    C12 0.0290(10) 0.0412(10) 0.0443(12) 0.0038(8) 0.0190(9) 0.0072(9)
    C13 0.0197(8) 0.0280(8) 0.0260(8) 0.0004(6) 0.0066(7) -0.0001(7)
    C14 0.0246(9) 0.0318(8) 0.0254(8) 0.0006(7) 0.0066(7) 0.0050(7)
    C15 0.0270(9) 0.0374(9) 0.0237(8) 0.0020(7) 0.0083(7) 0.0040(7)
    C16 0.0222(9) 0.0348(9) 0.0281(9) 0.0030(7) 0.0064(7) -0.0026(7)
    C17 0.0265(9) 0.0282(8) 0.0381(10) 0.0001(7) 0.0125(8) -0.0001(7)
    C18 0.0221(8) 0.0274(8) 0.0317(9) -0.0013(6) 0.0111(7) 0.0012(7)
    C19 0.0365(11) 0.0414(10) 0.0337(10) 0.0048(8) 0.0130(9) -0.0035(8)
    C20 0.0285(9) 0.0197(7) 0.0169(7) 0.0023(6) 0.0105(6) 0.0002(6)
    C21 0.0354(10) 0.0204(7) 0.0254(8) -0.0007(6) 0.0140(7) 0.0004(6)
    C22 0.0319(10) 0.0280(8) 0.0252(8) -0.0043(7) 0.0130(7) -0.0007(7)
    C23 0.0311(9) 0.0290(8) 0.0191(8) 0.0028(7) 0.0116(7) -0.0006(6)
    C24 0.0381(10) 0.0216(7) 0.0336(9) 0.0063(7) 0.0185(8) 0.0012(7)
    C25 0.0331(10) 0.0205(7) 0.0295(9) -0.0013(6) 0.0149(8) 0.0004(6)
    C26 0.0344(11) 0.0411(10) 0.0322(10) 0.0068(8) 0.0168(8) -0.0009(8)
    C27 0.0178(8) 0.0248(7) 0.0242(8) 0.0014(6) 0.0051(6) -0.0021(6)
    C28 0.0228(8) 0.0244(8) 0.0300(9) 0.0010(6) 0.0120(7) -0.0043(6)
    C29 0.0254(9) 0.0257(8) 0.0373(10) -0.0005(6) 0.0133(8) -0.0007(7)
    C30 0.0204(9) 0.0401(10) 0.0284(9) -0.0018(7) 0.0093(7) 0.0017(7)
    C31 0.0254(9) 0.0430(10) 0.0236(8) 0.0032(7) 0.0097(7) -0.0056(7)
    C32 0.0272(9) 0.0296(8) 0.0238(8) 0.0034(7) 0.0056(7) -0.0064(7)
    C33 0.0358(11) 0.0524(12) 0.0406(12) -0.0050(9) 0.0198(9) 0.0083(10)
_geom_special_details
;
All e.s.d.'s (except the e.s.d. in the dihedral angle between two l.s. planes)
are estimated using the full covariance matrix. The cell e.s.d.'s are taken
into account individually in the estimation of e.s.d.'s in distances, angles
and torsion angles; correlations between e.s.d.'s in cell parameters are only
used when they are defined by crystal symmetry. An approximate (isotropic)
treatment of cell e.s.d.'s is used for estimating e.s.d.'s involving l.s.
planes.
;
loop_
    _geom_bond_atom_site_label_1
    _geom_bond_atom_site_label_2
    _geom_bond_site_symmetry_2
    _geom_bond_distance
    _geom_bond_publ_flag
    S1 O3 . 1.4238(12) ?
    S1 O2 . 1.4315(12) ?
    S1 O1 . 1.5833(11) ?
    S1 C6 . 1.7453(17) ?
    S2 O5 . 1.4244(13) ?
    S2 O6 . 1.4314(13) ?
    S2 O4 . 1.5840(13) ?
    S2 C13 . 1.7435(18) ?
    S3 O9 . 1.4252(12) ?
    S3 O8 . 1.4271(13) ?
    S3 O7 . 1.5848(11) ?
    S3 C20 . 1.7518(17) ?
    S4 O11 . 1.4240(13) ?
    S4 O12 . 1.4274(13) ?
    S4 O10 . 1.5899(13) ?
    S4 C27 . 1.7404(18) ?
    O1 C2 . 1.4578(18) ?
    O4 C3 . 1.458(2) ?
    O7 C4 . 1.4546(18) ?
    O10 C5 . 1.4559(19) ?
    C1 C4 . 1.528(2) ?
    C1 C3 . 1.530(2) ?
    C1 C2 . 1.531(2) ?
    C1 C5 . 1.531(2) ?
    C2 H2B . 0.97 ?
    C2 H2C . 0.97 ?
    C3 H3B . 0.97 ?
    C3 H3C . 0.97 ?
    C4 H4A . 0.97 ?
    C4 H4B . 0.97 ?
    C5 H5B . 0.97 ?
    C5 H5C . 0.97 ?
    C6 C7 . 1.390(2) ?
    C6 C11 . 1.394(2) ?
    C7 C8 . 1.380(2) ?
    C7 H7A . 0.93 ?
    C8 C9 . 1.392(2) ?
    C8 H8B . 0.93 ?
    C9 C10 . 1.395(2) ?
    C9 C12 . 1.503(3) ?
    C10 C11 . 1.382(3) ?
    C10 H10A . 0.93 ?
    C11 H11B . 0.93 ?
    C12 H12B . 0.96 ?
    C12 H12C . 0.96 ?
    C12 H12D . 0.96 ?
    C13 C14 . 1.389(2) ?
    C13 C18 . 1.392(2) ?
    C14 C15 . 1.386(3) ?
    C14 H14A . 0.93 ?
    C15 C16 . 1.396(3) ?
    C15 H15A . 0.93 ?
    C16 C17 . 1.395(3) ?
    C16 C19 . 1.508(3) ?
    C17 C18 . 1.375(3) ?
    C17 H17A . 0.93 ?
    C18 H18A . 0.93 ?
    C19 H19A . 0.96 ?
    C19 H19B . 0.96 ?
    C19 H19C . 0.96 ?
    C20 C21 . 1.391(2) ?
    C20 C25 . 1.393(2) ?
    C21 C22 . 1.385(3) ?
    C21 H21A . 0.93 ?
    C22 C23 . 1.393(2) ?
    C22 H22A . 0.93 ?
    C23 C24 . 1.388(3) ?
    C23 C26 . 1.502(3) ?
    C24 C25 . 1.384(3) ?
    C24 H24A . 0.93 ?
    C25 H25A . 0.93 ?
    C26 H26A . 0.96 ?
    C26 H26B . 0.96 ?
    C26 H26C . 0.96 ?
    C27 C28 . 1.383(2) ?
    C27 C32 . 1.391(2) ?
    C28 C29 . 1.383(2) ?
    C28 H28A . 0.93 ?
    C29 C30 . 1.384(3) ?
    C29 H29A . 0.93 ?
    C30 C31 . 1.396(3) ?
    C30 C33 . 1.506(3) ?
    C31 C32 . 1.375(3) ?
    C31 H31A . 0.93 ?
    C32 H32A . 0.93 ?
    C33 H33A . 0.96 ?
    C33 H33B . 0.96 ?
    C33 H33C . 0.96 ?
loop_
    _geom_angle_atom_site_label_1
    _geom_angle_atom_site_label_2
    _geom_angle_atom_site_label_3
    _geom_angle_site_symmetry_1
    _geom_angle_site_symmetry_3
    _geom_angle
    _geom_angle_publ_flag
    O3 S1 O2 . . 120.75(8) ?
    O3 S1 O1 . . 103.71(7) ?
    O2 S1 O1 . . 108.68(7) ?
    O3 S1 C6 . . 109.30(8) ?
    O2 S1 C6 . . 109.11(7) ?
    O1 S1 C6 . . 103.91(7) ?
    O5 S2 O6 . . 119.85(8) ?
    O5 S2 O4 . . 103.83(8) ?
    O6 S2 O4 . . 108.03(8) ?
    O5 S2 C13 . . 110.30(9) ?
    O6 S2 C13 . . 108.69(8) ?
    O4 S2 C13 . . 105.06(8) ?
    O9 S3 O8 . . 120.30(8) ?
    O9 S3 O7 . . 103.79(7) ?
    O8 S3 O7 . . 108.60(7) ?
    O9 S3 C20 . . 109.69(8) ?
    O8 S3 C20 . . 109.06(7) ?
    O7 S3 C20 . . 104.11(7) ?
    O11 S4 O12 . . 119.87(8) ?
    O11 S4 O10 . . 103.51(7) ?
    O12 S4 O10 . . 108.71(7) ?
    O11 S4 C27 . . 109.74(8) ?
    O12 S4 C27 . . 109.16(8) ?
    O10 S4 C27 . . 104.68(7) ?
    C2 O1 S1 . . 117.87(9) ?
    C3 O4 S2 . . 118.41(10) ?
    C4 O7 S3 . . 117.34(9) ?
    C5 O10 S4 . . 117.92(10) ?
    C4 C1 C3 . . 111.13(13) ?
    C4 C1 C2 . . 106.71(12) ?
    C3 C1 C2 . . 110.60(13) ?
    C4 C1 C5 . . 110.94(13) ?
    C3 C1 C5 . . 106.66(12) ?
    C2 C1 C5 . . 110.85(13) ?
    O1 C2 C1 . . 106.24(11) ?
    O1 C2 H2B . . 110.5 ?
    C1 C2 H2B . . 110.5 ?
    O1 C2 H2C . . 110.5 ?
    C1 C2 H2C . . 110.5 ?
    H2B C2 H2C . . 108.7 ?
    O4 C3 C1 . . 107.03(12) ?
    O4 C3 H3B . . 110.3 ?
    C1 C3 H3B . . 110.3 ?
    O4 C3 H3C . . 110.3 ?
    C1 C3 H3C . . 110.3 ?
    H3B C3 H3C . . 108.6 ?
    O7 C4 C1 . . 106.63(11) ?
    O7 C4 H4A . . 110.4 ?
    C1 C4 H4A . . 110.4 ?
    O7 C4 H4B . . 110.4 ?
    C1 C4 H4B . . 110.4 ?
    H4A C4 H4B . . 108.6 ?
    O10 C5 C1 . . 106.62(12) ?
    O10 C5 H5B . . 110.4 ?
    C1 C5 H5B . . 110.4 ?
    O10 C5 H5C . . 110.4 ?
    C1 C5 H5C . . 110.4 ?
    H5B C5 H5C . . 108.6 ?
    C7 C6 C11 . . 120.93(16) ?
    C7 C6 S1 . . 120.88(13) ?
    C11 C6 S1 . . 118.18(12) ?
    C8 C7 C6 . . 118.92(15) ?
    C8 C7 H7A . . 120.5 ?
    C6 C7 H7A . . 120.5 ?
    C7 C8 C9 . . 121.64(16) ?
    C7 C8 H8B . . 119.2 ?
    C9 C8 H8B . . 119.2 ?
    C8 C9 C10 . . 118.19(16) ?
    C8 C9 C12 . . 121.62(17) ?
    C10 C9 C12 . . 120.19(16) ?
    C11 C10 C9 . . 121.47(16) ?
    C11 C10 H10A . . 119.3 ?
    C9 C10 H10A . . 119.3 ?
    C10 C11 C6 . . 118.85(15) ?
    C10 C11 H11B . . 120.6 ?
    C6 C11 H11B . . 120.6 ?
    C9 C12 H12B . . 109.5 ?
    C9 C12 H12C . . 109.5 ?
    H12B C12 H12C . . 109.5 ?
    C9 C12 H12D . . 109.5 ?
    H12B C12 H12D . . 109.5 ?
    H12C C12 H12D . . 109.5 ?
    C14 C13 C18 . . 121.01(16) ?
    C14 C13 S2 . . 118.89(13) ?
    C18 C13 S2 . . 120.09(14) ?
    C15 C14 C13 . . 118.81(17) ?
    C15 C14 H14A . . 120.6 ?
    C13 C14 H14A . . 120.6 ?
    C14 C15 C16 . . 121.31(17) ?
    C14 C15 H15A . . 119.3 ?
    C16 C15 H15A . . 119.3 ?
    C17 C16 C15 . . 118.28(17) ?
    C17 C16 C19 . . 120.99(17) ?
    C15 C16 C19 . . 120.73(17) ?
    C18 C17 C16 . . 121.45(17) ?
    C18 C17 H17A . . 119.3 ?
    C16 C17 H17A . . 119.3 ?
    C17 C18 C13 . . 119.13(17) ?
    C17 C18 H18A . . 120.4 ?
    C13 C18 H18A . . 120.4 ?
    C16 C19 H19A . . 109.5 ?
    C16 C19 H19B . . 109.5 ?
    H19A C19 H19B . . 109.5 ?
    C16 C19 H19C . . 109.5 ?
    H19A C19 H19C . . 109.5 ?
    H19B C19 H19C . . 109.5 ?
    C21 C20 C25 . . 120.63(16) ?
    C21 C20 S3 . . 119.40(12) ?
    C25 C20 S3 . . 119.97(13) ?
    C22 C21 C20 . . 118.94(15) ?
    C22 C21 H21A . . 120.5 ?
    C20 C21 H21A . . 120.5 ?
    C21 C22 C23 . . 121.42(17) ?
    C21 C22 H22A . . 119.3 ?
    C23 C22 H22A . . 119.3 ?
    C24 C23 C22 . . 118.54(17) ?
    C24 C23 C26 . . 121.25(16) ?
    C22 C23 C26 . . 120.21(17) ?
    C25 C24 C23 . . 121.23(16) ?
    C25 C24 H24A . . 119.4 ?
    C23 C24 H24A . . 119.4 ?
    C24 C25 C20 . . 119.23(17) ?
    C24 C25 H25A . . 120.4 ?
    C20 C25 H25A . . 120.4 ?
    C23 C26 H26A . . 109.5 ?
    C23 C26 H26B . . 109.5 ?
    H26A C26 H26B . . 109.5 ?
    C23 C26 H26C . . 109.5 ?
    H26A C26 H26C . . 109.5 ?
    H26B C26 H26C . . 109.5 ?
    C28 C27 C32 . . 120.99(16) ?
    C28 C27 S4 . . 119.91(13) ?
    C32 C27 S4 . . 119.03(13) ?
    C27 C28 C29 . . 118.85(16) ?
    C27 C28 H28A . . 120.6 ?
    C29 C28 H28A . . 120.6 ?
    C28 C29 C30 . . 121.41(16) ?
    C28 C29 H29A . . 119.3 ?
    C30 C29 H29A . . 119.3 ?
    C29 C30 C31 . . 118.61(17) ?
    C29 C30 C33 . . 120.43(18) ?
    C31 C30 C33 . . 120.96(18) ?
    C32 C31 C30 . . 120.96(17) ?
    C32 C31 H31A . . 119.5 ?
    C30 C31 H31A . . 119.5 ?
    C31 C32 C27 . . 119.18(16) ?
    C31 C32 H32A . . 120.4 ?
    C27 C32 H32A . . 120.4 ?
    C30 C33 H33A . . 109.5 ?
    C30 C33 H33B . . 109.5 ?
    H33A C33 H33B . . 109.5 ?
    C30 C33 H33C . . 109.5 ?
    H33A C33 H33C . . 109.5 ?
    H33B C33 H33C . . 109.5 ?
loop_
    _geom_torsion_atom_site_label_1
    _geom_torsion_atom_site_label_2
    _geom_torsion_atom_site_label_3
    _geom_torsion_atom_site_label_4
    _geom_torsion_site_symmetry_1
    _geom_torsion_site_symmetry_2
    _geom_torsion_site_symmetry_3
    _geom_torsion_site_symmetry_4
    _geom_torsion
    _geom_torsion_publ_flag
    O3 S1 O1 C2 . . . . -170.85(11) ?
    O2 S1 O1 C2 . . . . -41.20(13) ?
    C6 S1 O1 C2 . . . . 74.89(12) ?
    O5 S2 O4 C3 . . . . -173.46(11) ?
    O6 S2 O4 C3 . . . . -45.20(13) ?
    C13 S2 O4 C3 . . . . 70.68(13) ?
    O9 S3 O7 C4 . . . . -176.31(12) ?
    O8 S3 O7 C4 . . . . -47.20(13) ?
    C20 S3 O7 C4 . . . . 68.89(13) ?
    O11 S4 O10 C5 . . . . -170.33(11) ?
    O12 S4 O10 C5 . . . . -41.85(13) ?
    C27 S4 O10 C5 . . . . 74.70(12) ?
    S1 O1 C2 C1 . . . . -175.72(10) ?
    C4 C1 C2 O1 . . . . -173.83(13) ?
    C3 C1 C2 O1 . . . . 65.17(16) ?
    C5 C1 C2 O1 . . . . -52.92(16) ?
    S2 O4 C3 C1 . . . . 154.00(10) ?
    C4 C1 C3 O4 . . . . -60.20(16) ?
    C2 C1 C3 O4 . . . . 58.14(16) ?
    C5 C1 C3 O4 . . . . 178.76(12) ?
    S3 O7 C4 C1 . . . . -179.78(10) ?
    C3 C1 C4 O7 . . . . -60.81(16) ?
    C2 C1 C4 O7 . . . . 178.53(13) ?
    C5 C1 C4 O7 . . . . 57.68(16) ?
    S4 O10 C5 C1 . . . . 154.75(10) ?
    C4 C1 C5 O10 . . . . 62.45(15) ?
    C3 C1 C5 O10 . . . . -176.39(12) ?
    C2 C1 C5 O10 . . . . -55.93(15) ?
    O3 S1 C6 C7 . . . . 142.11(13) ?
    O2 S1 C6 C7 . . . . 8.11(16) ?
    O1 S1 C6 C7 . . . . -107.68(14) ?
    O3 S1 C6 C11 . . . . -37.20(15) ?
    O2 S1 C6 C11 . . . . -171.20(12) ?
    O1 S1 C6 C11 . . . . 73.01(14) ?
    C11 C6 C7 C8 . . . . -0.1(2) ?
    S1 C6 C7 C8 . . . . -179.35(13) ?
    C6 C7 C8 C9 . . . . -0.1(3) ?
    C7 C8 C9 C10 . . . . 0.2(3) ?
    C7 C8 C9 C12 . . . . 179.59(17) ?
    C8 C9 C10 C11 . . . . -0.1(3) ?
    C12 C9 C10 C11 . . . . -179.50(17) ?
    C9 C10 C11 C6 . . . . 0.0(3) ?
    C7 C6 C11 C10 . . . . 0.2(2) ?
    S1 C6 C11 C10 . . . . 179.46(13) ?
    O5 S2 C13 C14 . . . . -27.60(17) ?
    O6 S2 C13 C14 . . . . -160.86(14) ?
    O4 S2 C13 C14 . . . . 83.71(15) ?
    O5 S2 C13 C18 . . . . 151.46(14) ?
    O6 S2 C13 C18 . . . . 18.19(17) ?
    O4 S2 C13 C18 . . . . -97.23(15) ?
    C18 C13 C14 C15 . . . . -0.4(3) ?
    S2 C13 C14 C15 . . . . 178.62(14) ?
    C13 C14 C15 C16 . . . . 0.4(3) ?
    C14 C15 C16 C17 . . . . -0.3(3) ?
    C14 C15 C16 C19 . . . . 179.71(18) ?
    C15 C16 C17 C18 . . . . 0.1(3) ?
    C19 C16 C17 C18 . . . . -179.86(18) ?
    C16 C17 C18 C13 . . . . -0.1(3) ?
    C14 C13 C18 C17 . . . . 0.3(3) ?
    S2 C13 C18 C17 . . . . -178.76(14) ?
    O9 S3 C20 C21 . . . . -37.17(15) ?
    O8 S3 C20 C21 . . . . -170.84(13) ?
    O7 S3 C20 C21 . . . . 73.38(14) ?
    O9 S3 C20 C25 . . . . 142.69(14) ?
    O8 S3 C20 C25 . . . . 9.02(16) ?
    O7 S3 C20 C25 . . . . -106.76(14) ?
    C25 C20 C21 C22 . . . . -1.1(3) ?
    S3 C20 C21 C22 . . . . 178.76(13) ?
    C20 C21 C22 C23 . . . . 0.3(3) ?
    C21 C22 C23 C24 . . . . 0.5(3) ?
    C21 C22 C23 C26 . . . . -178.59(17) ?
    C22 C23 C24 C25 . . . . -0.4(3) ?
    C26 C23 C24 C25 . . . . 178.66(16) ?
    C23 C24 C25 C20 . . . . -0.4(3) ?
    C21 C20 C25 C24 . . . . 1.2(3) ?
    S3 C20 C25 C24 . . . . -178.69(13) ?
    O11 S4 C27 C28 . . . . 138.81(14) ?
    O12 S4 C27 C28 . . . . 5.58(17) ?
    O10 S4 C27 C28 . . . . -110.67(14) ?
    O11 S4 C27 C32 . . . . -38.17(16) ?
    O12 S4 C27 C32 . . . . -171.40(14) ?
    O10 S4 C27 C32 . . . . 72.35(15) ?
    C32 C27 C28 C29 . . . . 0.0(3) ?
    S4 C27 C28 C29 . . . . -176.92(14) ?
    C27 C28 C29 C30 . . . . -0.2(3) ?
    C28 C29 C30 C31 . . . . 0.5(3) ?
    C28 C29 C30 C33 . . . . -179.33(18) ?
    C29 C30 C31 C32 . . . . -0.6(3) ?
    C33 C30 C31 C32 . . . . 179.26(18) ?
    C30 C31 C32 C27 . . . . 0.4(3) ?
    C28 C27 C32 C31 . . . . -0.1(3) ?
    S4 C27 C32 C31 . . . . 176.88(14) ?
loop_
    _geom_hbond_atom_site_label_D
    _geom_hbond_atom_site_label_H
    _geom_hbond_atom_site_label_A
    _geom_hbond_site_symmetry_A
    _geom_hbond_distance_DH
    _geom_hbond_distance_HA
    _geom_hbond_distance_DA
    _geom_hbond_angle_DHA
    _geom_hbond_publ_flag
    C2 H2C O4 1_555 0.97 2.48 2.849(2) 102 y
    C3 H3B O6 1_555 0.97 2.47 2.905(2) 107 y
    C3 H3B O7 1_555 0.97 2.55 2.876(2) 100 y
    C3 H3C O9 4_565 0.97 2.46 3.433(2) 175 y
    C4 H4A O4 1_555 0.97 2.55 2.879(2) 100 y
    C5 H5B O12 1_555 0.97 2.44 2.888(2) 107 y
    C5 H5C O7 1_555 0.97 2.49 2.8396(19) 101 y
    C7 H7A O2 1_555 0.93 2.58 2.937(2) 103 y
    C8 H8B O11 3_566 0.93 2.52 3.140(2) 124 y
    C10 H10A O6 4_565 0.93 2.41 3.257(2) 151 y
    C18 H18A O6 1_555 0.93 2.59 2.932(2) 103 y
    C22 H22A O12 4_566 0.93 2.52 3.154(2) 126 y
    C25 H25A O8 1_555 0.93 2.56 2.924(2) 104 y
    C28 H28A O12 1_555 0.93 2.54 2.905(2) 104 y
    C29 H29A O8 2_546 0.93 2.42 3.334(2) 165 y
    C31 H31A O12 4_566 0.93 2.53 3.209(2) 130 y
