# Supplementary material for: Tetra-O-4-methyl­phenyl­sulfonyl­penta­erythritol
Source: Acta Crystallogr Sect E Struct Rep Online. 2008 Jul 12;64(Pt 8):o1474–5. doi: 10.1107/S1600536808020643 (PMC2962105; doi:10.1107/S1600536808020643)
Supplement: Supplementary file 2 [file e-64-o1474-Isup2.hkl]

# 
# h,k,l, Fc-squared, Fo-squared, sigma(Fo-squared) and status flag 
# 
data_I
_shelx_title ' lux2m in P2(1)/c  (100K)' 
_shelx_refln_list_code          4 
_shelx_F_calc_maximum      359.57 
_exptl_crystal_F_000      1576.00 
_reflns_d_resolution_high  0.7107 
 
loop_ 
 _symmetry_equiv_pos_as_xyz 
 'x, y, z' 
 '-x, y+1/2, -z+1/2' 
 '-x, -y, -z' 
 'x, -y-1/2, z-1/2' 
 
_cell_length_a    13.2983 
_cell_length_b    18.0368 
_cell_length_c    15.4181 
_cell_angle_alpha  90.000 
_cell_angle_beta  110.653 
_cell_angle_gamma  90.000 
 
_shelx_F_squared_multiplier     1.000 
 
loop_ 
 _refln_index_h 
 _refln_index_k 
 _refln_index_l 
 _refln_F_squared_calc 
 _refln_F_squared_meas 
 _refln_F_squared_sigma 
 _refln_observed_status 
   2   0   0      122.30      117.02     14.07 o 
   3   0   0    43356.52    41477.65    960.38 o 
   4   0   0    56526.94    58790.34    784.88 o 
   5   0   0     7538.62     7225.82     94.96 o 
   6   0   0     1884.54     2033.61     36.43 o 
   7   0   0       83.31       41.77      7.43 o 
   8   0   0     2665.29     2448.66     54.60 o 
   9   0   0     4605.73     4483.48     74.41 o 
  10   0   0       23.72       21.55     10.96 o 
  11   0   0      194.26      180.34     23.69 o 
  12   0   0      868.99      767.06     59.25 o 
  13   0   0     1185.59     1338.91     84.42 o 
  14   0   0        4.11       55.60     30.98 o 
  15   0   0      415.85      461.99     62.10 o 
  16   0   0       20.06        9.33     31.93 o 
  17   0   0        6.18       45.46     39.91 o 
   1   1   0     2350.82     1799.55     53.44 o 
   2   1   0     2577.35     2035.94     29.22 o 
   3   1   0    72044.84    72359.49   1100.20 o 
   4   1   0     2046.01     2182.46     26.54 o 
   5   1   0      613.50      578.25     12.34 o 
   6   1   0      814.16      868.80     16.52 o 
   7   1   0     2184.07     2596.10     50.25 o 
   8   1   0     2098.53     2025.04     28.90 o 
   9   1   0       49.58       44.00      6.96 o 
  10   1   0     2862.91     2894.08     43.17 o 
  11   1   0      393.95      395.14     25.79 o 
  12   1   0      309.16      283.37     30.03 o 
  13   1   0        2.56        3.41     16.32 o 
  14   1   0      176.85      194.94     30.99 o 
  15   1   0      103.62      123.25     30.61 o 
  16   1   0     1012.66     1264.24     67.57 o 
  17   1   0       86.67      113.58     56.01 o 
   1   2   0     4584.79     5044.04     93.07 o 
   2   2   0      166.94      171.37      5.70 o 
   3   2   0    18132.84    18552.15    200.47 o 
   4   2   0      573.59      580.00     12.42 o 
   5   2   0    10187.97    10010.68    105.65 o 
   6   2   0      520.83      649.74     28.48 o 
   7   2   0       25.52       17.47      4.43 o 
   8   2   0     2698.26     2699.17     40.30 o 
   9   2   0      262.74      250.90     11.87 o 
  10   2   0     1166.63     1184.31     25.41 o 
  11   2   0      124.25       87.17     21.69 o 
  12   2   0      304.76      311.04     25.23 o 
  13   2   0     1130.17     1093.54     56.01 o 
  14   2   0      218.20      260.96     33.88 o 
  15   2   0       93.42       68.87     25.80 o 
  16   2   0      152.53      189.46     41.33 o 
  17   2   0       17.54       17.99     25.87 o 
   1   3   0    19676.75    22054.62    229.79 o 
   2   3   0    25858.51    26489.21    281.31 o 
   3   3   0       36.78       33.37      3.74 o 
   4   3   0        0.16        2.02      3.33 o 
   5   3   0      697.75      679.32     15.89 o 
   6   3   0     4132.93     4496.50     55.40 o 
   7   3   0     2629.33     2636.95     37.90 o 
   8   3   0       29.89       48.87      6.81 o 
   9   3   0      120.15      108.42     12.19 o 
  10   3   0     2719.05     2656.39     53.93 o 
  11   3   0       25.17       22.32     11.89 o 
  12   3   0       15.45       13.73     11.87 o 
  13   3   0      231.63      227.56     30.00 o 
  14   3   0       71.68       97.81     34.84 o 
  15   3   0      811.81      878.03     56.71 o 
  16   3   0      430.76      380.94     67.03 o 
  17   3   0      100.46      116.55     32.82 o 
   0   4   0    29820.65    32796.28   1110.75 o 
   1   4   0     8966.02     9743.31    105.06 o 
   2   4   0     2670.87     2758.01     32.83 o 
   3   4   0        4.72        4.23      3.24 o 
   4   4   0     1392.58     1585.63     22.23 o 
   5   4   0     5747.34     6395.13     98.59 o 
   6   4   0        0.27        9.83      5.01 o 
   7   4   0       98.96       89.98      7.95 o 
   8   4   0       19.04       29.70      6.23 o 
   9   4   0     2223.19     2277.27     38.76 o 
  10   4   0     4251.28     4174.17     65.61 o 
  11   4   0      884.38      872.77     30.48 o 
  12   4   0        2.40        9.42     10.37 o 
  13   4   0        0.90       20.24     13.74 o 
  14   4   0      260.82      228.51     32.00 o 
  15   4   0      227.63      240.42     91.05 o 
  16   4   0      212.66      205.51     35.96 o 
  17   4   0      143.41      140.23     35.17 o 
   1   5   0    10941.07    11583.82    114.48 o 
   2   5   0     3657.20     4034.13     42.56 o 
   3   5   0     1784.67     1947.01     26.77 o 
   4   5   0     1438.46     1381.57     22.21 o 
   5   5   0     4828.52     5546.57     60.62 o 
   6   5   0      596.99      752.04     17.98 o 
   7   5   0     5272.56     5328.61     65.75 o 
   8   5   0     2042.83     2061.90     38.53 o 
   9   5   0      126.86      144.03     14.89 o 
  10   5   0      148.03      147.28     16.34 o 
  11   5   0       77.85       90.05     12.43 o 
  12   5   0       35.70       30.03     10.59 o 
  13   5   0      143.06      109.44     16.54 o 
  14   5   0       12.55       24.43     20.38 o 
  15   5   0        9.21       16.92     44.44 o 
  16   5   0      637.91      705.14     54.62 o 
  17   5   0       31.47       42.49     27.57 o 
   0   6   0     7523.91     8544.12    124.26 o 
   1   6   0     1284.65     1485.67     19.27 o 
   2   6   0       61.20       80.23      6.54 o 
   3   6   0     2565.24     2793.10     30.64 o 
   4   6   0      544.03      573.00     12.57 o 
   5   6   0      145.23      276.63     12.53 o 
   6   6   0     1332.54     1300.44     24.11 o 
   7   6   0      939.33      936.68     19.95 o 
   8   6   0      732.96      760.43     21.84 o 
   9   6   0       17.41        7.31      6.61 o 
  10   6   0     1248.91     1143.73     33.45 o 
  11   6   0        0.17        0.53      9.04 o 
  12   6   0      610.87      613.16     28.34 o 
  13   6   0       63.72       50.95     13.74 o 
  14   6   0     1074.61     1092.33     43.13 o 
  15   6   0      255.49      284.17     38.01 o 
  16   6   0       61.16       68.26     27.64 o 
  17   6   0       20.88       16.71     25.74 o 
   1   7   0     2959.28     3263.05     38.17 o 
   2   7   0     5984.37     5937.44     60.40 o 
   3   7   0     2664.15     3031.94     33.25 o 
   4   7   0     4720.59     4866.55     53.42 o 
   5   7   0      279.96      300.65     10.65 o 
   6   7   0      493.94      411.76     12.86 o 
   7   7   0     4863.28     4661.90     60.82 o 
   8   7   0      144.41       76.11      8.99 o 
   9   7   0      929.15     1036.86     27.62 o 
  10   7   0     1007.59      917.64     30.60 o 
  11   7   0        0.02        3.36      9.00 o 
  12   7   0      181.83      176.37     18.14 o 
  13   7   0       65.83       68.67     15.84 o 
  14   7   0      122.86      100.71     18.15 o 
  15   7   0      212.36      304.60     30.81 o 
  16   7   0       17.71       58.24     26.83 o 
   0   8   0     7861.36     8620.51     97.61 o 
   1   8   0     1371.68     1357.63     20.37 o 
   2   8   0      288.82      300.61     10.75 o 
   3   8   0     1260.93     1431.89     19.75 o 
   4   8   0     1093.69     1215.49     20.74 o 
   5   8   0     6005.70     6327.34     68.75 o 
   6   8   0     1924.72     1700.57     27.45 o 
   7   8   0      323.79      331.55     12.99 o 
   8   8   0       13.46       15.11      6.40 o 
   9   8   0     1847.65     1855.33     38.43 o 
  10   8   0     3849.95     3773.39     62.69 o 
  11   8   0      161.40      125.11     18.74 o 
  12   8   0      198.63      251.37     18.82 o 
  13   8   0       84.09       71.20     17.67 o 
  14   8   0      794.72      850.23     36.52 o 
  15   8   0      123.21      105.90     22.90 o 
  16   8   0      295.28      252.85     56.95 o 
   1   9   0       59.42      106.15      6.15 o 
   2   9   0      253.15      189.79      7.79 o 
   3   9   0      177.76      252.61      8.13 o 
   4   9   0     1196.01     1343.02     20.37 o 
   5   9   0      811.95      777.06     15.67 o 
   6   9   0      713.84      879.20     22.55 o 
   7   9   0     1957.55     1884.84     37.05 o 
   8   9   0      690.54      597.69     17.77 o 
   9   9   0        6.26       -1.09      6.67 o 
  10   9   0     1192.14     1203.96     29.41 o 
  11   9   0      217.50      218.28     15.74 o 
  12   9   0      158.33      117.78     14.75 o 
  13   9   0       33.34       61.64     17.82 o 
  14   9   0       12.50       18.00     20.95 o 
  15   9   0      109.42       95.57     23.21 o 
  16   9   0       12.55        4.87     23.80 o 
   0  10   0       37.54       23.67      5.10 o 
   1  10   0      348.59      463.62     11.52 o 
   2  10   0      109.52      125.42      7.05 o 
   3  10   0      743.10      633.20     18.99 o 
   4  10   0      408.14      456.95     11.37 o 
   5  10   0     1445.69     1278.09     21.17 o 
   6  10   0      282.97      252.16     10.45 o 
   7  10   0       57.74       61.16      7.24 o 
   8  10   0     2238.44     2145.87     35.70 o 
   9  10   0       54.78       34.40      7.96 o 
  10  10   0      305.30      331.28     22.14 o 
  11  10   0        9.23       10.47      9.16 o 
  12  10   0       89.66       56.03     12.20 o 
  13  10   0      802.55      729.46     36.79 o 
  14  10   0      106.82       96.64     34.39 o 
  15  10   0        6.06       19.85     15.85 o 
  16  10   0       31.07       49.79     28.25 o 
   1  11   0        3.00        4.40      3.48 o 
   2  11   0      735.32      803.17     16.56 o 
   3  11   0     1144.98     1058.09     20.32 o 
   4  11   0      311.72      330.62     13.63 o 
   5  11   0     1167.44     1236.23     24.06 o 
   6  11   0     1230.90     1218.35     33.53 o 
   7  11   0     1296.84     1263.93     26.30 o 
   8  11   0       45.93       43.51      8.14 o 
   9  11   0       75.23       46.96      8.53 o 
  10  11   0        0.59        0.79      7.88 o 
  11  11   0       76.51       74.31     13.84 o 
  12  11   0        0.70       -1.93     10.22 o 
  13  11   0      101.05       70.17     17.64 o 
  14  11   0       12.77       13.41     14.68 o 
  15  11   0      435.64      456.26     33.31 o 
   0  12   0      264.39      246.52     11.59 o 
   1  12   0       46.32       37.65      4.91 o 
   2  12   0       11.50        7.38      4.34 o 
   3  12   0     1061.61     1024.62     20.65 o 
   4  12   0      168.32      141.92      9.23 o 
   5  12   0     1372.98     1311.31     25.55 o 
   6  12   0     3065.04     2881.99     54.40 o 
   7  12   0      621.97      556.13     21.54 o 
   8  12   0        0.75        4.15      6.34 o 
   9  12   0      944.86      917.37     24.82 o 
  10  12   0      171.73      193.04     25.93 o 
  11  12   0       40.84       40.25     11.71 o 
  12  12   0       11.62       11.48     11.59 o 
  13  12   0      621.10      593.34     29.97 o 
  14  12   0      485.01      537.97     39.54 o 
  15  12   0        0.16       19.16     17.36 o 
   1  13   0      156.46      138.43      7.57 o 
   2  13   0       23.73       10.02      4.88 o 
   3  13   0      202.42      219.59     10.28 o 
   4  13   0       17.57       16.36      5.79 o 
   5  13   0     1039.70      915.07     21.65 o 
   6  13   0      116.72      118.15     10.35 o 
   7  13   0       43.26       40.54      7.77 o 
   8  13   0      537.48      499.35     22.54 o 
   9  13   0     1163.23     1149.66     29.83 o 
  10  13   0      181.82      157.77     16.74 o 
  11  13   0      131.79      133.94     16.65 o 
  12  13   0     1712.74     1727.88     46.34 o 
  13  13   0       69.01       47.29     14.64 o 
  14  13   0      580.13      634.16     37.11 o 
  15  13   0       98.58       87.62     20.74 o 
   0  14   0      218.67      200.16     16.54 o 
   1  14   0      117.83      125.40      9.91 o 
   2  14   0     5451.42     5257.62     62.69 o 
   3  14   0      574.83      534.36     15.54 o 
   4  14   0     1938.10     1816.72     32.70 o 
   5  14   0      291.22      255.59     13.24 o 
   6  14   0       12.10       12.70      6.98 o 
   7  14   0      399.20      384.93     17.62 o 
   8  14   0      197.72      156.69     13.48 o 
   9  14   0      107.55      109.30     12.72 o 
  10  14   0      205.80      197.83     18.12 o 
  11  14   0      112.45      130.61     18.36 o 
  12  14   0      126.66      150.57     18.80 o 
  13  14   0       31.26       44.01     16.05 o 
  14  14   0       33.90       48.53     18.88 o 
   1  15   0      710.24      658.39     19.72 o 
   2  15   0      178.32      163.36     10.57 o 
   3  15   0      449.22      403.73     15.94 o 
   4  15   0     2109.48     2054.56     42.55 o 
   5  15   0        7.34        9.98      6.75 o 
   6  15   0       29.64       18.88      7.81 o 
   7  15   0      351.56      341.79     17.24 o 
   8  15   0      410.45      409.42     19.30 o 
   9  15   0       89.31      100.85     16.93 o 
  10  15   0      181.28      177.46     18.41 o 
  11  15   0       71.94       82.71     15.86 o 
  12  15   0      274.23      266.40     25.22 o 
  13  15   0       36.24        4.44     13.95 o 
  14  15   0      344.75      397.84     32.35 o 
   0  16   0      419.61      480.25     25.90 o 
   1  16   0       91.31       74.70      9.65 o 
   2  16   0       26.00       22.27      7.19 o 
   3  16   0      119.31       87.37     10.08 o 
   4  16   0       50.02       47.28      9.65 o 
   5  16   0     1506.82     1365.76     34.66 o 
   6  16   0        6.51        8.19      7.92 o 
   7  16   0      596.31      611.92     22.55 o 
   8  16   0      372.60      387.12     19.61 o 
   9  16   0        1.41       15.71     10.62 o 
  10  16   0      814.42      816.18     31.87 o 
  11  16   0       64.32       47.87     13.77 o 
  12  16   0       87.48       68.14     16.62 o 
  13  16   0       32.02       34.64     15.87 o 
   1  17   0      254.43      209.35     16.47 o 
   2  17   0       51.40       35.84      9.10 o 
   3  17   0       55.06       73.17     11.71 o 
   4  17   0      982.54      953.49     29.01 o 
   5  17   0       62.85       54.94     15.45 o 
   6  17   0      184.63      152.51     18.49 o 
   7  17   0      156.37      119.17     14.40 o 
   8  17   0      133.49      134.95     15.28 o 
   9  17   0       38.69       24.48     12.66 o 
  10  17   0       42.17       16.69     12.10 o 
  11  17   0      132.79      110.76     17.38 o 
  12  17   0       25.44       40.97     15.09 o 
   0  18   0     1544.45     1571.71     49.20 o 
   1  18   0      446.15      451.88     19.49 o 
   2  18   0     1271.77     1315.94     31.70 o 
   3  18   0      336.87      284.42     18.25 o 
   4  18   0        6.08        5.84      7.86 o 
   5  18   0      226.50      189.83     16.43 o 
   6  18   0       28.34       44.25     10.91 o 
   7  18   0        3.53       11.38      9.89 o 
   8  18   0      520.07      508.13     25.91 o 
   9  18   0       19.04       11.62     12.37 o 
  10  18   0       56.45       59.08     18.28 o 
  11  18   0      351.68      399.43     36.63 o 
  12  18   0       46.80       34.05     17.47 o 
   1  19   0     1708.04     1678.76     37.09 o 
   2  19   0      351.53      337.79     19.79 o 
   3  19   0      238.61      204.06     26.07 o 
   4  19   0      200.82      220.29     15.66 o 
   5  19   0       36.22       36.21      9.81 o 
   6  19   0      162.07      174.67     17.09 o 
   7  19   0      523.71      542.40     27.43 o 
   8  19   0      802.81      906.26     33.43 o 
   9  19   0      122.72      102.05     18.31 o 
  10  19   0        6.86        4.92     13.73 o 
  11  19   0        5.08       17.96     16.02 o 
   0  20   0       38.41       40.07     14.68 o 
   1  20   0       33.42       55.33     10.80 o 
   2  20   0     1160.74     1106.70     30.82 o 
   3  20   0        8.51       14.14      9.49 o 
   4  20   0      155.48      132.31     15.76 o 
   5  20   0      122.57      116.29     13.73 o 
   6  20   0        1.47       -4.92      8.91 o 
   7  20   0       50.40       69.04     14.12 o 
   8  20   0       55.94       55.47     15.27 o 
   9  20   0       48.68       66.24     17.44 o 
  10  20   0      107.27       55.18     17.83 o 
   1  21   0       50.75       29.04     10.37 o 
   2  21   0      149.41      148.02     15.23 o 
   3  21   0       10.09       18.95     10.72 o 
   4  21   0     2936.10     3079.56     62.41 o 
   5  21   0      333.14      304.11     28.36 o 
   6  21   0        4.21       11.72     10.09 o 
   7  21   0      321.75      366.02     22.07 o 
   8  21   0      161.99      156.84     21.93 o 
   9  21   0      208.46      235.24     25.81 o 
   0  22   0      817.25      734.07     39.39 o 
   1  22   0     1786.90     1873.20     43.19 o 
   2  22   0      361.07      372.45     21.61 o 
   3  22   0      582.50      636.88     34.89 o 
   4  22   0       17.20       36.15     12.28 o 
   5  22   0        2.87       -0.71     10.43 o 
   6  22   0       33.06       41.15     13.72 o 
   7  22   0      612.36      631.00     27.93 o 
   8  22   0       61.95       30.91     14.69 o 
   1  23   0       26.60       56.37     12.22 o 
   2  23   0      253.87      248.71     30.03 o 
   3  23   0       53.40       40.50     12.92 o 
   4  23   0      534.42      563.24     28.83 o 
   5  23   0       24.63       28.16     13.42 o 
   6  23   0       53.20       63.95     15.52 o 
   7  23   0       73.79       60.32     17.79 o 
   0  24   0      261.38      190.25     27.91 o 
   1  24   0      343.62      387.76     25.00 o 
   2  24   0        0.09      -10.85     11.19 o 
   3  24   0       34.57       20.99     12.73 o 
   4  24   0        7.74        6.06     12.52 o 
   5  24   0       67.99       72.13     16.16 o 
   1  25   0       10.54       15.50     11.95 o 
   2  25   0       74.85       30.18     14.39 o 
   3  25   0       51.83       29.78     14.33 o 
 -17   1   1       31.69       64.86     29.22 o 
 -16   1   1       17.09        6.48     29.69 o 
 -15   1   1      443.42      433.44     42.14 o 
 -14   1   1       59.98       33.84     33.62 o 
 -13   1   1        0.20        6.23     17.25 o 
 -12   1   1       89.35      103.08     21.95 o 
 -11   1   1       71.64       70.91     17.72 o 
 -10   1   1     3242.61     3039.72     52.29 o 
  -9   1   1       13.95       19.75      5.37 o 
  -8   1   1       55.19       62.76      6.24 o 
  -7   1   1     1902.42     2106.25     27.81 o 
  -6   1   1     1307.25     1299.11     21.19 o 
  -5   1   1      216.63      190.64     11.65 o 
  -4   1   1     1771.22     1737.07     33.68 o 
  -3   1   1     5388.36     5585.14     82.40 o 
  -2   1   1      567.64      630.38     12.08 o 
  -1   1   1     3349.41     3331.91     94.16 o 
   0   1   1     1137.52     1224.86     37.20 o 
   1   1   1       52.09       67.51      7.98 o 
   2   1   1       97.45      152.20      5.28 o 
   3   1   1    16591.81    17638.88    174.14 o 
   4   1   1      599.21      480.12     10.59 o 
   5   1   1      494.33      610.43     12.96 o 
   6   1   1      695.27      729.51     14.37 o 
   7   1   1       22.84       15.43      4.81 o 
   8   1   1     1210.62     1295.77     22.05 o 
   9   1   1        0.64        4.46      5.19 o 
  10   1   1       40.97       34.47     10.50 o 
  11   1   1       45.14       13.61     13.09 o 
  12   1   1      461.45      452.91     29.39 o 
  13   1   1      764.04      768.13     47.59 o 
  14   1   1       49.06       34.31     21.58 o 
  15   1   1      115.53      114.92     28.99 o 
  16   1   1      155.27      207.07     36.19 o 
  17   1   1       26.05       37.50     25.96 o 
 -17   2   1      204.95      227.68     39.41 o 
 -16   2   1      110.96      139.88     30.56 o 
 -15   2   1      141.07      206.24     32.17 o 
 -14   2   1      555.35      571.86     46.88 o 
 -13   2   1      453.44      486.22     38.79 o 
 -12   2   1     2868.04     2936.15     71.81 o 
 -11   2   1     2094.11     2166.93     49.31 o 
 -10   2   1      484.25      492.89     20.82 o 
  -9   2   1     1281.12     1217.05     22.18 o 
  -8   2   1        3.29       -3.78      3.82 o 
  -7   2   1     2002.55     1975.90     33.21 o 
  -6   2   1      143.47      163.32     13.42 o 
  -5   2   1     4125.89     3970.79     47.41 o 
  -4   2   1    43609.13    44832.05    431.84 o 
  -3   2   1    54835.66    56216.38    546.29 o 
  -2   2   1      707.18      702.20     11.03 o 
  -1   2   1       13.53        9.91      3.51 o 
   0   2   1     3914.43     4006.88    308.04 o 
   1   2   1      366.98      479.83     14.68 o 
   2   2   1      391.54      399.40     11.16 o 
   3   2   1     3781.12     4031.22     44.82 o 
   4   2   1      945.21     1029.67     15.27 o 
   5   2   1      167.83       43.93      5.74 o 
   6   2   1     1459.80     1601.65     36.30 o 
   7   2   1     1255.03     1238.95     22.21 o 
   8   2   1     1343.85     1336.70     31.14 o 
   9   2   1       12.89       11.63      5.22 o 
  10   2   1     2526.63     2569.54     62.16 o 
  11   2   1       35.41       49.21     14.10 o 
  12   2   1       10.08       11.83     11.84 o 
  13   2   1      243.27      204.60     35.44 o 
  14   2   1       17.18       31.16     21.52 o 
  15   2   1        1.12       -3.72     19.94 o 
  16   2   1      231.11      230.51     37.31 o 
  17   2   1        0.03       13.08     25.53 o 
 -17   3   1      166.54      295.68     73.05 o 
 -16   3   1        3.40       24.80     43.43 o 
 -15   3   1     1617.10     1884.28     77.61 o 
 -14   3   1      328.83      254.54     32.99 o 
 -13   3   1      115.06      135.46     39.91 o 
 -12   3   1       12.02       30.54     11.24 o 
 -11   3   1      169.30      148.00     14.08 o 
 -10   3   1      106.06      144.96     19.53 o 
  -9   3   1     1886.59     1918.73     58.48 o 
  -8   3   1      432.50      451.67     13.58 o 
  -7   3   1     1586.24     1640.12     32.10 o 
  -6   3   1    26838.35    28492.80    243.53 o 
  -5   3   1     5450.06     6645.31     73.64 o 
  -4   3   1     5155.56     5151.72     53.96 o 
  -3   3   1     7499.71     7805.78     75.87 o 
  -2   3   1      425.06      299.49      7.23 o 
  -1   3   1    89170.52    94185.95   1110.71 o 
   0   3   1     8934.23     9972.80    137.91 o 
   1   3   1     1191.98     1334.51     21.35 o 
   2   3   1        3.13       -0.53      2.13 o 
   3   3   1    14901.34    16100.26    374.44 o 
   4   3   1     9341.01     8945.63     88.36 o 
   5   3   1      117.28      122.11      6.38 o 
   6   3   1       55.75       77.29      6.49 o 
   7   3   1      146.73      135.75      8.25 o 
   8   3   1     1783.50     1755.03     29.18 o 
   9   3   1      801.52      815.89     24.90 o 
  10   3   1       32.97       26.17      8.23 o 
  11   3   1      208.62      229.67     21.64 o 
  12   3   1      260.13      236.98     36.81 o 
  13   3   1      282.74      312.24     28.17 o 
  14   3   1        0.13        2.08     16.92 o 
  15   3   1      106.32      115.91     29.02 o 
  16   3   1      171.15      218.72     36.82 o 
  17   3   1        8.30        6.97     24.78 o 
 -17   4   1      229.68      159.86     68.52 o 
 -16   4   1       17.18        3.91     39.91 o 
 -15   4   1      684.65      648.74     49.03 o 
 -14   4   1       23.73       17.97     19.17 o 
 -13   4   1      172.09      177.81     18.49 o 
 -12   4   1      754.26      824.26     27.33 o 
 -11   4   1      566.47      526.45     21.71 o 
 -10   4   1      531.16      526.98     23.17 o 
  -9   4   1     2122.66     1993.21     83.19 o 
  -8   4   1     1544.85     1603.03     29.36 o 
  -7   4   1     1700.91     1542.58     26.37 o 
  -6   4   1      476.64      528.26     25.91 o 
  -5   4   1     2140.06     2852.04     35.33 o 
  -4   4   1    16697.47    17843.68    166.94 o 
  -3   4   1        0.42        3.37      2.99 o 
  -2   4   1     4549.30     4290.04     41.15 o 
  -1   4   1       98.47      122.77      6.49 o 
   0   4   1    20101.26    21626.48    252.88 o 
   1   4   1     5643.11     5561.31     64.01 o 
   2   4   1      551.71      554.75     10.30 o 
   3   4   1      365.90      432.06     10.27 o 
   4   4   1     1606.03     1660.41     26.82 o 
   5   4   1     7257.49     7396.08     76.83 o 
   6   4   1      443.14      327.41     10.27 o 
   7   4   1      107.28      110.67      7.98 o 
   8   4   1     1419.64     1379.59     28.98 o 
   9   4   1      253.77      260.28     13.63 o 
  10   4   1     5385.49     5409.97     79.86 o 
  11   4   1      120.68      146.86     16.31 o 
  12   4   1      128.58      106.60     17.69 o 
  13   4   1      280.25      266.01     26.58 o 
  14   4   1      244.62      267.33     35.13 o 
  15   4   1       28.53       43.53     23.57 o 
  16   4   1       60.49       58.57     27.50 o 
 -17   5   1        6.95       25.93     26.58 o 
 -16   5   1        7.75       36.60     24.82 o 
 -15   5   1      428.03      386.36     49.58 o 
 -14   5   1      554.26      533.88     34.06 o 
 -13   5   1        6.32       -4.37     10.50 o 
 -12   5   1      257.57      305.99     18.86 o 
 -11   5   1      280.57      217.43     18.04 o 
 -10   5   1     4353.94     4092.12    123.35 o 
  -9   5   1        5.00       -2.94      6.44 o 
  -8   5   1      488.80      509.59     16.40 o 
  -7   5   1       28.07       22.24      5.87 o 
  -6   5   1     5055.25     5377.81     60.51 o 
  -5   5   1     3432.44     2735.40     34.66 o 
  -4   5   1        1.22        0.43      3.38 o 
  -3   5   1        6.79       27.05      3.53 o 
  -2   5   1     6967.80     6403.64     80.36 o 
  -1   5   1     2450.04     2359.67     23.86 o 
   0   5   1     6025.22     6023.95     69.32 o 
   1   5   1      160.77      144.29      4.67 o 
   2   5   1      471.72      467.30     11.07 o 
   3   5   1    22593.33    21037.05    192.26 o 
   4   5   1     2006.49     2074.87     29.41 o 
   5   5   1       39.82       52.67      9.48 o 
   6   5   1       26.30       25.76      6.37 o 
   7   5   1       61.61       76.26      7.20 o 
   8   5   1     2427.22     2287.52     39.92 o 
   9   5   1       51.13       38.07      8.94 o 
  10   5   1      477.53      439.59     35.80 o 
  11   5   1       77.68       85.92     14.22 o 
  12   5   1        4.68       -1.64      9.55 o 
  13   5   1      213.50      153.26     29.88 o 
  14   5   1      166.98      119.43     28.68 o 
  15   5   1       18.43       53.22     71.09 o 
  16   5   1      215.90      214.63     37.98 o 
 -17   6   1      210.67      199.99     37.13 o 
 -16   6   1       25.04       14.71     23.58 o 
 -15   6   1      739.28      826.43     87.26 o 
 -14   6   1      845.49      830.00     40.07 o 
 -13   6   1      970.61      963.90     67.97 o 
 -12   6   1      510.66      443.58     34.29 o 
 -11   6   1      269.15      251.04     16.90 o 
 -10   6   1        1.56        8.52      7.96 o 
  -9   6   1       19.77        8.46      7.15 o 
  -8   6   1     1354.63     1346.49     29.30 o 
  -7   6   1      133.23      111.99      9.23 o 
  -6   6   1        2.51        6.22      4.39 o 
  -5   6   1    11299.78    11428.56    113.32 o 
  -4   6   1     4961.27     5717.34     55.92 o 
  -3   6   1     2884.53     3050.41     32.62 o 
  -2   6   1     1925.34     1702.34     19.13 o 
  -1   6   1     1016.72     1150.99     12.32 o 
   0   6   1      268.30      204.14     10.80 o 
   1   6   1     6061.31     6600.71     59.82 o 
   2   6   1     5078.23     5462.51     55.67 o 
   3   6   1      253.85      204.08      7.78 o 
   4   6   1      901.86      982.80     17.12 o 
   5   6   1      490.00      449.47     14.41 o 
   6   6   1    13308.86    13098.78    137.37 o 
   7   6   1      969.64      909.19     44.24 o 
   8   6   1      850.06      853.15     26.39 o 
   9   6   1     1460.67     1375.90     32.36 o 
  10   6   1     1066.15     1091.53     30.08 o 
  11   6   1      738.32      816.23     27.30 o 
  12   6   1      353.49      342.80     23.47 o 
  13   6   1      256.31      272.60     22.91 o 
  14   6   1       73.85       51.94     15.18 o 
  15   6   1      435.34      367.62     69.87 o 
  16   6   1        5.95      -19.76     21.69 o 
 -17   7   1       62.52       60.89     29.46 o 
 -16   7   1        0.19       17.67     24.51 o 
 -15   7   1       40.84       52.37     23.49 o 
 -14   7   1      150.73      108.23     18.05 o 
 -13   7   1      148.16      130.43     17.45 o 
 -12   7   1       23.17       33.35     10.79 o 
 -11   7   1      962.55      990.96     32.56 o 
 -10   7   1     2243.33     2291.75     50.59 o 
  -9   7   1      282.92      298.24     15.98 o 
  -8   7   1      272.78      280.77     21.66 o 
  -7   7   1       87.48      104.41      8.70 o 
  -6   7   1    12303.89    13109.05    129.02 o 
  -5   7   1    28210.48    30088.81    256.81 o 
  -4   7   1      406.13      457.56     11.45 o 
  -3   7   1     4167.71     4429.60     44.84 o 
  -2   7   1      670.35      569.06     10.01 o 
  -1   7   1     4168.76     4430.47     35.83 o 
   0   7   1      921.78      823.69     11.80 o 
   1   7   1      283.83      355.15      8.83 o 
   2   7   1     2298.24     2566.51     31.04 o 
   3   7   1     6817.81     6656.26     68.04 o 
   4   7   1     1935.63     2035.46     27.80 o 
   5   7   1      538.50      618.95     14.57 o 
   6   7   1     2041.95     2083.96     31.17 o 
   7   7   1       76.30       75.38     12.48 o 
   8   7   1      158.67      153.56     12.18 o 
   9   7   1      267.95      269.87     20.69 o 
  10   7   1       21.98       36.09      9.91 o 
  11   7   1     1008.09     1098.01     32.06 o 
  12   7   1        9.72       12.02     11.43 o 
  13   7   1        0.14       14.30     12.38 o 
  14   7   1       27.20       32.75     15.12 o 
  15   7   1       73.40       56.16     25.92 o 
  16   7   1        6.38       63.36     28.16 o 
 -16   8   1        5.29       45.46     38.01 o 
 -15   8   1       50.18       45.14     24.20 o 
 -14   8   1       19.87       13.80     13.35 o 
 -13   8   1      221.71      231.17     19.53 o 
 -12   8   1      189.55      210.17     19.53 o 
 -11   8   1      111.52      113.44     13.44 o 
 -10   8   1      248.00      244.73     18.86 o 
  -9   8   1      268.88      240.66     14.93 o 
  -8   8   1      381.67      346.58     15.10 o 
  -7   8   1      333.60      343.09     12.99 o 
  -6   8   1      935.41      840.41     16.89 o 
  -5   8   1      188.46      267.42      9.47 o 
  -4   8   1      475.93      751.98     17.27 o 
  -3   8   1     2039.72     1814.67     23.21 o 
  -2   8   1     2824.25     2967.77     30.73 o 
  -1   8   1       39.77       42.58      3.26 o 
   0   8   1     1446.67     1596.42     19.61 o 
   1   8   1     1740.32     1743.71     21.26 o 
   2   8   1     3347.53     3797.27     39.52 o 
   3   8   1       85.20      139.52      7.02 o 
   4   8   1     3945.90     3989.35     46.43 o 
   5   8   1     4590.54     4825.98     55.54 o 
   6   8   1      544.42      562.04     15.09 o 
   7   8   1     1338.64     1285.02     26.26 o 
   8   8   1      251.20      211.19     14.96 o 
   9   8   1     4348.18     4468.57     76.85 o 
  10   8   1      123.58      107.50     13.06 o 
  11   8   1        5.43       -1.34      8.92 o 
  12   8   1       14.46       17.28     11.75 o 
  13   8   1       53.89       38.35     14.02 o 
  14   8   1      198.06      210.81     23.01 o 
  15   8   1      966.84     1149.42     51.99 o 
  16   8   1      226.28      300.47     63.18 o 
 -16   9   1      155.61      118.10     45.73 o 
 -15   9   1       37.70       29.23     22.97 o 
 -14   9   1        2.46       21.87     16.09 o 
 -13   9   1      293.01      272.80     34.36 o 
 -12   9   1      438.95      482.01     24.07 o 
 -11   9   1      124.06      129.74     23.12 o 
 -10   9   1      294.07      269.10     20.23 o 
  -9   9   1      381.22      303.84     14.39 o 
  -8   9   1     2935.18     2929.57     42.81 o 
  -7   9   1     2005.18     1976.23     29.61 o 
  -6   9   1       73.81       51.56      6.76 o 
  -5   9   1      866.71     1060.14     18.51 o 
  -4   9   1      133.63      154.39     11.14 o 
  -3   9   1      318.32      385.61      9.71 o 
  -2   9   1     2142.19     2610.08     28.52 o 
  -1   9   1      286.19      378.00     10.17 o 
   0   9   1      374.23      382.75     10.08 o 
   1   9   1      301.29      253.59      7.47 o 
   2   9   1      478.81      536.61     11.16 o 
   3   9   1      641.63      778.10     17.01 o 
   4   9   1     1732.91     2002.20     26.69 o 
   5   9   1      556.82      547.42     14.19 o 
   6   9   1      546.10      586.72     15.62 o 
   7   9   1      156.65      132.53      9.69 o 
   8   9   1       17.01        5.68      6.79 o 
   9   9   1       16.42       21.75      7.66 o 
  10   9   1     1190.24     1122.76     31.49 o 
  11   9   1       45.65       29.27     10.21 o 
  12   9   1      335.78      292.55     23.41 o 
  13   9   1     1026.74      983.43     38.90 o 
  14   9   1      412.98      504.94     31.67 o 
  15   9   1      105.52      133.96     21.39 o 
  16   9   1        3.59       30.26     20.57 o 
 -16  10   1       57.63       10.84     28.48 o 
 -15  10   1      225.28      199.67     24.52 o 
 -14  10   1      103.24      103.22     19.32 o 
 -13  10   1     1108.26     1181.04     62.50 o 
 -12  10   1      328.80      341.35     21.87 o 
 -11  10   1       77.02       61.48     12.92 o 
 -10  10   1       97.31      103.73     12.48 o 
  -9  10   1      445.22      397.92     14.83 o 
  -8  10   1     1473.32     1533.20     26.88 o 
  -7  10   1      276.59      292.29     11.86 o 
  -6  10   1     1693.17     1718.88     31.68 o 
  -5  10   1     1057.50     1083.52     19.65 o 
  -4  10   1     1621.24     1717.10     25.71 o 
  -3  10   1     1534.79     1588.53     22.13 o 
  -2  10   1       22.79       72.62      4.89 o 
  -1  10   1       75.09      158.33      6.20 o 
   0  10   1      147.98      185.24      6.85 o 
   1  10   1       97.13      153.61      9.44 o 
   2  10   1      345.83      537.29     11.75 o 
   3  10   1      456.54      469.86     13.62 o 
   4  10   1     1509.20     1506.99     22.45 o 
   5  10   1     4017.20     4507.57     50.47 o 
   6  10   1     6781.21     6746.52     75.92 o 
   7  10   1      828.49      836.60     20.36 o 
   8  10   1       18.89       16.04      6.92 o 
   9  10   1      379.49      434.08     19.54 o 
  10  10   1      980.23     1025.88     31.30 o 
  11  10   1     1321.57     1463.51     43.95 o 
  12  10   1        5.52       19.06     11.20 o 
  13  10   1      107.68      107.29     18.78 o 
  14  10   1       78.39       96.89     24.12 o 
  15  10   1        6.66       11.10     16.90 o 
 -16  11   1      430.67      508.27     81.98 o 
 -15  11   1      179.96      157.30     23.29 o 
 -14  11   1       40.94       48.53     16.32 o 
 -13  11   1      178.70      204.56     21.13 o 
 -12  11   1       49.70       52.45     13.08 o 
 -11  11   1       33.18       24.39     10.76 o 
 -10  11   1      965.84      837.58     39.23 o 
  -9  11   1       69.13      118.47     12.40 o 
  -8  11   1      441.06      342.18     15.06 o 
  -7  11   1       10.77       10.03      6.67 o 
  -6  11   1      281.87      340.56     12.16 o 
  -5  11   1       33.87       16.18      4.72 o 
  -4  11   1     1066.62      993.36     17.67 o 
  -3  11   1        4.43       -1.33      3.33 o 
  -2  11   1      906.63      985.66     15.19 o 
  -1  11   1      455.33      511.90     10.07 o 
   0  11   1      341.80      375.96      9.86 o 
   1  11   1       90.89       90.87      5.71 o 
   2  11   1      606.66      582.36     12.84 o 
   3  11   1     3330.02     3168.05     43.94 o 
   4  11   1     1179.52     1225.29     23.29 o 
   5  11   1      303.36      346.39     13.34 o 
   6  11   1      175.09      193.42     11.51 o 
   7  11   1      275.70      259.17     16.85 o 
   8  11   1      291.17      258.41     15.46 o 
   9  11   1        8.11        4.31      9.24 o 
  10  11   1      172.70      163.19     14.97 o 
  11  11   1        6.19        8.34     10.60 o 
  12  11   1      304.35      334.28     29.11 o 
  13  11   1      259.45      235.91     24.20 o 
  14  11   1      432.73      455.24     32.05 o 
  15  11   1       30.20       73.13     20.28 o 
 -15  12   1       43.93       19.27     17.31 o 
 -14  12   1      116.29      150.38     21.72 o 
 -13  12   1      263.87      292.90     22.66 o 
 -12  12   1       79.46       71.92     14.49 o 
 -11  12   1      148.45      150.62     17.43 o 
 -10  12   1        1.58        5.06      8.95 o 
  -9  12   1      365.16      400.23     18.32 o 
  -8  12   1      109.30       92.89      9.94 o 
  -7  12   1      757.05      705.30     19.87 o 
  -6  12   1      232.36      242.85     13.55 o 
  -5  12   1        0.63       -4.24      5.08 o 
  -4  12   1      423.17      415.19     13.72 o 
  -3  12   1      329.77      307.17     11.44 o 
  -2  12   1       11.98       14.95      4.04 o 
  -1  12   1     1012.19      972.92     15.12 o 
   0  12   1      114.05      107.85      5.85 o 
   1  12   1      436.68      391.19     10.94 o 
   2  12   1        9.13       13.16      4.67 o 
   3  12   1      749.14      687.97     17.84 o 
   4  12   1      689.13      681.99     22.23 o 
   5  12   1      444.42      446.43     15.42 o 
   6  12   1      385.66      336.19     14.43 o 
   7  12   1       31.09       26.35      7.19 o 
   8  12   1      394.82      371.04     16.65 o 
   9  12   1      443.42      383.59     17.67 o 
  10  12   1      361.40      316.90     20.52 o 
  11  12   1      127.88       96.75     15.03 o 
  12  12   1       21.63       26.38     12.53 o 
  13  12   1        0.91       17.41     14.99 o 
  14  12   1      103.06      108.92     21.07 o 
  15  12   1       87.68       88.59     20.70 o 
 -15  13   1        7.47       16.12     16.80 o 
 -14  13   1       73.43       85.62     17.70 o 
 -13  13   1       62.24       40.14     14.44 o 
 -12  13   1      130.21      136.87     17.16 o 
 -11  13   1     1786.19     1876.21     64.56 o 
 -10  13   1       13.51       14.11      9.48 o 
  -9  13   1       36.52       43.75      9.61 o 
  -8  13   1       12.65       17.25      8.20 o 
  -7  13   1     3435.36     3350.00     57.82 o 
  -6  13   1      167.62      180.77     11.69 o 
  -5  13   1       89.48       79.51      9.07 o 
  -4  13   1        4.27       10.30      5.38 o 
  -3  13   1        3.64        3.47      4.45 o 
  -2  13   1     1066.04     1007.95     17.88 o 
  -1  13   1       15.08       14.62      5.24 o 
   0  13   1        2.78       -0.66      4.13 o 
   1  13   1        0.10        0.77      4.29 o 
   2  13   1     3153.33     3031.24     40.95 o 
   3  13   1      430.81      428.10     19.71 o 
   4  13   1     3241.11     2969.83     42.76 o 
   5  13   1      468.56      455.23     18.25 o 
   6  13   1      138.30      115.91     10.24 o 
   7  13   1        1.44       -0.42      6.04 o 
   8  13   1      370.31      329.64     18.89 o 
   9  13   1      313.45      254.83     16.46 o 
  10  13   1      365.35      352.20     19.48 o 
  11  13   1        0.75       14.57     11.72 o 
  12  13   1      153.48      174.60     19.34 o 
  13  13   1     1807.58     2009.52     59.20 o 
  14  13   1        3.05       27.58     17.16 o 
 -14  14   1      227.54      255.21     24.00 o 
 -13  14   1      231.61      247.38     22.31 o 
 -12  14   1      289.46      356.09     27.33 o 
 -11  14   1      194.44      208.07     19.14 o 
 -10  14   1        0.09       -5.22      9.06 o 
  -9  14   1      338.52      276.54     18.69 o 
  -8  14   1      763.47      736.97     23.15 o 
  -7  14   1      212.53      202.89     14.42 o 
  -6  14   1        1.86       -0.06      6.20 o 
  -5  14   1       27.77       46.68      7.78 o 
  -4  14   1     4170.31     4082.92     53.70 o 
  -3  14   1     5701.65     5439.05     62.05 o 
  -2  14   1       22.02       21.03      6.48 o 
  -1  14   1     1197.06     1164.58     25.35 o 
   0  14   1       28.21       17.27      6.26 o 
   1  14   1     3189.58     2919.15     40.52 o 
   2  14   1     4133.08     3879.61     50.09 o 
   3  14   1      272.49      259.90     14.20 o 
   4  14   1     4204.77     4116.85     54.90 o 
   5  14   1     2376.51     2285.13     38.08 o 
   6  14   1      180.55      180.07     12.19 o 
   7  14   1     1594.82     1480.66     32.98 o 
   8  14   1       51.96       39.33      9.39 o 
   9  14   1      249.67      221.33     16.27 o 
  10  14   1     1473.43     1435.47     36.15 o 
  11  14   1        6.46        1.71     11.29 o 
  12  14   1      190.58      174.07     19.62 o 
  13  14   1       75.89       67.31     18.92 o 
  14  14   1       28.76       37.63     18.63 o 
 -14  15   1      159.30      178.35     27.45 o 
 -13  15   1       20.24       13.52     14.05 o 
 -12  15   1      197.70      183.67     20.24 o 
 -11  15   1      540.79      477.43     26.47 o 
 -10  15   1        0.16       10.65     10.30 o 
  -9  15   1      242.74      223.31     26.30 o 
  -8  15   1       43.60       30.93      8.59 o 
  -7  15   1       91.40      101.97     14.04 o 
  -6  15   1      563.32      494.73     18.76 o 
  -5  15   1      523.02      425.40     19.69 o 
  -4  15   1        3.91        9.44      7.16 o 
  -3  15   1      332.36      306.65     13.20 o 
  -2  15   1       77.92       82.28      8.97 o 
  -1  15   1      734.82      783.98     21.33 o 
   0  15   1       51.49       51.23      8.58 o 
   1  15   1      271.10      247.72     11.90 o 
   2  15   1     1530.92     1555.28     31.60 o 
   3  15   1        1.87        3.19      6.28 o 
   4  15   1       87.23       86.18     11.87 o 
   5  15   1      201.19      208.84     13.51 o 
   6  15   1      156.32      141.43     12.23 o 
   7  15   1      124.25       83.22     11.33 o 
   8  15   1      202.36      166.91     16.35 o 
   9  15   1        8.67       20.36      8.89 o 
  10  15   1      749.21      762.57     31.30 o 
  11  15   1       83.92      114.35     16.84 o 
  12  15   1      180.65      187.49     22.96 o 
  13  15   1      363.04      379.37     31.48 o 
 -13  16   1        1.12        5.84     14.08 o 
 -12  16   1      121.26      109.00     17.76 o 
 -11  16   1       35.70       35.26     13.29 o 
 -10  16   1      125.46      124.17     15.53 o 
  -9  16   1       27.71        9.21      9.96 o 
  -8  16   1        3.07        4.84      8.00 o 
  -7  16   1        4.13       -2.19      8.48 o 
  -6  16   1     1019.83      942.94     28.91 o 
  -5  16   1     2554.82     2490.30     48.78 o 
  -4  16   1      539.48      516.42     28.78 o 
  -3  16   1     1226.77     1198.56     30.92 o 
  -2  16   1     1057.93      952.30     27.65 o 
  -1  16   1     3011.52     2874.36     47.50 o 
   0  16   1        6.47       -4.58      8.89 o 
   1  16   1       59.53       72.13      9.36 o 
   2  16   1       52.68       41.54      7.51 o 
   3  16   1      438.57      370.16     20.97 o 
   4  16   1     1454.61     1326.15     33.27 o 
   5  16   1      417.47      424.47     22.22 o 
   6  16   1      341.08      340.72     23.48 o 
   7  16   1      350.64      360.38     25.15 o 
   8  16   1       28.40       41.31      9.90 o 
   9  16   1        8.74        6.50      9.39 o 
  10  16   1       73.83       91.42     15.84 o 
  11  16   1      190.60      175.65     21.05 o 
  12  16   1      356.62      425.81     28.25 o 
  13  16   1       34.09       63.80     19.71 o 
 -13  17   1      453.06      424.05     36.78 o 
 -12  17   1      129.64      145.54     23.83 o 
 -11  17   1     1271.91     1547.41     50.61 o 
 -10  17   1      136.36      128.29     18.87 o 
  -9  17   1      105.95      114.31     18.92 o 
  -8  17   1       61.13       38.77     11.17 o 
  -7  17   1       12.17        1.82      8.70 o 
  -6  17   1      311.92      316.00     19.35 o 
  -5  17   1     1865.96     1848.29     37.72 o 
  -4  17   1     4385.70     4130.19     61.95 o 
  -3  17   1     2606.04     2465.36     48.44 o 
  -2  17   1     5104.22     4756.22     68.21 o 
  -1  17   1      128.13      143.95     12.36 o 
   0  17   1      738.50      696.67     32.68 o 
   1  17   1      159.17      148.04     12.83 o 
   2  17   1     2556.55     2570.23     40.93 o 
   3  17   1     1933.17     1794.19     42.84 o 
   4  17   1     1925.71     1875.61     49.38 o 
   5  17   1       34.12       17.41      9.11 o 
   6  17   1       28.83       31.41     10.17 o 
   7  17   1       10.76       22.51      9.74 o 
   8  17   1      158.06      121.41     15.46 o 
   9  17   1      100.73       92.89     16.06 o 
  10  17   1       34.67       31.52     12.80 o 
  11  17   1       78.67      111.15     17.96 o 
  12  17   1       52.48       65.13     16.91 o 
 -12  18   1      137.46      156.59     22.93 o 
 -11  18   1      354.70      405.18     30.08 o 
 -10  18   1      213.92      202.85     22.65 o 
  -9  18   1        7.40       -5.45     11.50 o 
  -8  18   1        1.91        3.88     10.91 o 
  -7  18   1       44.59       41.96     11.46 o 
  -6  18   1      810.32      844.26     29.12 o 
  -5  18   1      145.46      136.23     13.20 o 
  -4  18   1        7.88       10.12      8.80 o 
  -3  18   1      137.40      110.33     14.71 o 
  -2  18   1      407.14      405.39     18.64 o 
  -1  18   1       19.99       28.21      8.68 o 
   0  18   1       24.48       18.61      8.31 o 
   1  18   1     1217.58     1153.43     29.34 o 
   2  18   1      347.78      306.20     16.99 o 
   3  18   1      498.92      493.90     19.98 o 
   4  18   1        8.60        8.79      9.02 o 
   5  18   1      167.43      170.03     15.88 o 
   6  18   1       29.87       37.04     10.75 o 
   7  18   1      152.63      132.84     15.64 o 
   8  18   1       39.26       42.69     12.46 o 
   9  18   1      373.12      444.75     55.73 o 
  10  18   1       23.47       13.89     18.15 o 
  11  18   1       88.92       69.24     19.04 o 
  12  18   1     1540.63     1702.14     57.16 o 
 -11  19   1      447.34      474.09     32.99 o 
 -10  19   1      259.19      310.19     26.91 o 
  -9  19   1       27.07        8.61     14.89 o 
  -8  19   1     1745.42     1763.90     51.30 o 
  -7  19   1      111.49      117.59     15.49 o 
  -6  19   1       72.10       77.25     12.10 o 
  -5  19   1       77.06       69.92     11.42 o 
  -4  19   1      199.35      169.02     16.05 o 
  -3  19   1      258.82      295.88     19.20 o 
  -2  19   1      252.16      204.75     15.55 o 
  -1  19   1     1305.12     1234.36     35.52 o 
   0  19   1     2733.12     2635.26     48.37 o 
   1  19   1     1034.08     1056.70     29.93 o 
   2  19   1      169.55      165.39     14.64 o 
   3  19   1        7.70        4.65      7.70 o 
   4  19   1      226.29      258.46     17.35 o 
   5  19   1       95.96       81.27     13.14 o 
   6  19   1      280.66      280.80     21.51 o 
   7  19   1       62.89       71.76     13.63 o 
   8  19   1       98.12       76.78     14.71 o 
   9  19   1      981.07     1020.38     41.38 o 
  10  19   1        3.43        9.10     14.56 o 
  11  19   1        0.01       -0.13     15.34 o 
 -11  20   1        0.36        5.36     15.55 o 
 -10  20   1       27.33       17.80     15.47 o 
  -9  20   1        9.28       24.61     14.84 o 
  -8  20   1      123.16      139.46     17.15 o 
  -7  20   1       57.50       66.54     12.61 o 
  -6  20   1      447.66      480.36     22.91 o 
  -5  20   1      815.81      770.40     29.89 o 
  -4  20   1      821.31      775.79     29.59 o 
  -3  20   1      952.31      899.37     30.61 o 
  -2  20   1      252.47      283.59     18.03 o 
  -1  20   1        0.13        9.27      8.87 o 
   0  20   1       18.00       67.01     11.15 o 
   1  20   1        4.27       13.23      9.22 o 
   2  20   1       65.50       61.81     11.58 o 
   3  20   1      164.20      165.03     16.51 o 
   4  20   1      127.80      121.75     15.45 o 
   5  20   1       25.30       27.68     11.08 o 
   6  20   1      674.51      713.86     29.59 o 
   7  20   1       20.27       17.01     11.57 o 
   8  20   1      250.77      283.28     22.58 o 
   9  20   1      277.37      354.94     31.98 o 
  10  20   1      381.77      381.97     30.69 o 
 -10  21   1       23.79       31.36     14.99 o 
  -9  21   1      153.52      135.55     18.56 o 
  -8  21   1       36.50       62.36     14.73 o 
  -7  21   1      991.76     1178.39     37.59 o 
  -6  21   1      286.60      300.33     22.27 o 
  -5  21   1      198.49      171.12     18.33 o 
  -4  21   1        1.70        7.45     10.49 o 
  -3  21   1      145.85      146.30     16.24 o 
  -2  21   1      616.02      607.93     27.54 o 
  -1  21   1      699.51      642.04     26.05 o 
   0  21   1       38.64       34.73     10.59 o 
   1  21   1        3.21        3.37      9.07 o 
   2  21   1      312.82      327.28     19.76 o 
   3  21   1      576.41      556.67     26.65 o 
   4  21   1      485.13      500.68     35.08 o 
   5  21   1      324.66      320.60     19.92 o 
   6  21   1      387.15      396.61     35.00 o 
   7  21   1      103.18      105.78     16.44 o 
   8  21   1       29.94       19.44     14.11 o 
   9  21   1       60.99       79.98     21.54 o 
  -8  22   1      107.99       93.40     17.42 o 
  -7  22   1       46.43       59.07     16.30 o 
  -6  22   1        1.68       16.00     12.28 o 
  -5  22   1        5.98       16.67     11.46 o 
  -4  22   1      489.97      577.24     35.66 o 
  -3  22   1       69.44       69.78     13.76 o 
  -2  22   1       33.52       32.05     11.24 o 
  -1  22   1      517.07      523.63     24.28 o 
   0  22   1      111.41       73.89     13.06 o 
   1  22   1       79.82       73.96     13.29 o 
   2  22   1      286.23      285.04     22.52 o 
   3  22   1      413.85      434.54     32.60 o 
   4  22   1       63.90       65.93     14.02 o 
   5  22   1      337.10      412.23     25.19 o 
   6  22   1       41.12       35.16     12.34 o 
   7  22   1      149.11      135.14     16.59 o 
   8  22   1        7.12       22.95     15.57 o 
  -7  23   1       13.61       21.15     16.46 o 
  -6  23   1      472.21      547.47     35.43 o 
  -5  23   1       34.67       27.53     13.27 o 
  -4  23   1        4.63        0.50     10.99 o 
  -3  23   1       46.28       40.09     13.26 o 
  -2  23   1        0.76        7.02     11.39 o 
  -1  23   1      114.29      100.18     14.36 o 
   0  23   1      107.83       64.42     13.30 o 
   1  23   1       88.84       98.88     14.96 o 
   2  23   1       16.24       16.85     11.94 o 
   3  23   1       19.56       12.11     12.08 o 
   4  23   1       34.87       46.14     14.21 o 
   5  23   1       41.41       49.02     17.65 o 
   6  23   1       40.16       31.45     12.27 o 
   7  23   1       14.55       10.05     11.82 o 
  -5  24   1     1051.79     1223.08     65.59 o 
  -4  24   1      523.06      514.63     28.84 o 
  -3  24   1      606.53      614.35     43.59 o 
  -2  24   1      749.23      761.60     51.33 o 
  -1  24   1       20.84       28.24     11.73 o 
   0  24   1       18.32       14.03     11.16 o 
   1  24   1        3.53       -4.55     10.21 o 
   2  24   1       94.96       78.24     15.67 o 
   3  24   1        2.36        7.42     12.37 o 
   4  24   1       95.33       68.41     16.03 o 
   5  24   1       27.58       44.62     14.85 o 
  -3  25   1        0.02       -4.21     12.05 o 
  -2  25   1      541.60      554.72     30.06 o 
  -1  25   1      183.83      188.49     19.31 o 
   0  25   1       97.48       53.72     14.07 o 
   1  25   1        0.07       -1.35     11.09 o 
   2  25   1      127.84       86.77     17.25 o 
 -18   0   2      119.45      128.79     46.81 o 
 -17   0   2       53.73       54.65     38.42 o 
 -16   0   2     1298.75     1491.91     99.30 o 
 -15   0   2      724.83      815.76     74.27 o 
 -14   0   2      550.03      611.08     62.77 o 
 -13   0   2      259.51      239.05     42.75 o 
 -12   0   2      215.34      180.20     35.85 o 
 -11   0   2     5481.59     5175.42    175.19 o 
 -10   0   2     1406.62     1371.76     40.87 o 
  -9   0   2     3286.38     3189.14     65.61 o 
  -8   0   2     2668.08     2503.96     53.33 o 
  -7   0   2    27029.72    27484.99    329.42 o 
  -6   0   2     8996.75     9995.27    127.20 o 
  -5   0   2      184.92      210.84     38.35 o 
  -4   0   2     3714.16     2274.66     69.40 o 
  -3   0   2      426.03      293.50     13.46 o 
  -2   0   2     9337.01    10708.13    255.55 o 
  -1   0   2     8716.69     9127.75    219.16 o 
   0   0   2       85.81       -4.73     12.18 o 
   1   0   2    49612.75    54421.94    889.57 o 
   2   0   2    12922.89    12917.86    219.82 o 
   3   0   2    57474.38    59620.47    821.33 o 
   4   0   2       48.63       88.98     10.34 o 
   5   0   2      334.06      339.87     19.29 o 
   6   0   2    51670.24    50970.50   1866.06 o 
   7   0   2     8598.48     9143.47    145.30 o 
   8   0   2     1037.33     1001.84     54.16 o 
   9   0   2     1132.59     1138.00     64.82 o 
  10   0   2        6.94      -17.78     11.44 o 
  11   0   2      116.87      139.89     23.13 o 
  12   0   2      435.57      399.49     50.60 o 
  13   0   2       81.22       75.22     33.55 o 
  14   0   2      615.14      725.26     72.11 o 
  15   0   2      359.39      311.15     56.28 o 
  16   0   2       38.77       48.43     37.07 o 
 -18   1   2      104.58      106.37     55.67 o 
 -17   1   2       66.02       68.65     27.37 o 
 -16   1   2        1.04       24.94     21.61 o 
 -15   1   2      487.34      552.04     45.39 o 
 -14   1   2       11.46        7.53     18.07 o 
 -13   1   2        9.21       14.92     15.68 o 
 -12   1   2        8.73      -18.71     12.45 o 
 -11   1   2      480.32      489.55     23.82 o 
 -10   1   2     6842.38     6849.72     77.22 o 
  -9   1   2      675.02      714.03     16.34 o 
  -8   1   2      164.83      138.83      9.19 o 
  -7   1   2       11.24       13.46      8.41 o 
  -6   1   2     9693.16    10276.71    107.17 o 
  -5   1   2     4487.89     5254.89     65.49 o 
  -4   1   2     7208.80     6538.41     75.54 o 
  -3   1   2      466.45      337.52     11.61 o 
  -2   1   2     1176.38     1250.33     44.91 o 
  -1   1   2     3076.00     3589.15     65.43 o 
   0   1   2     1846.67     1720.43     24.47 o 
   1   1   2    35957.31    38965.20    475.09 o 
   2   1   2       42.75       68.14      4.09 o 
   3   1   2    19565.58    19748.34    213.96 o 
   4   1   2    29149.03    28942.60    283.57 o 
   5   1   2      748.04      829.98     16.91 o 
   6   1   2     4371.29     4548.53     48.86 o 
   7   1   2     2942.36     3163.72     36.07 o 
   8   1   2      650.62      573.40     16.45 o 
   9   1   2     9212.63     9567.66    122.81 o 
  10   1   2     1028.61      958.57     31.68 o 
  11   1   2       59.84       32.90     11.43 o 
  12   1   2      383.37      335.56     30.66 o 
  13   1   2       22.90       46.88     26.99 o 
  14   1   2     1506.11     1556.39     70.02 o 
  15   1   2       32.97       37.27     23.45 o 
  16   1   2      255.44      163.13     34.50 o 
 -17   2   2        0.97        1.77     23.80 o 
 -16   2   2        8.60       64.26     25.73 o 
 -15   2   2        5.19       14.46     18.94 o 
 -14   2   2       16.58       22.02     18.02 o 
 -13   2   2      108.43       90.51     22.36 o 
 -12   2   2      177.92      146.72     54.65 o 
 -11   2   2     2455.79     2393.94     45.56 o 
 -10   2   2     2751.32     2883.98     49.22 o 
  -9   2   2      519.96      511.47     14.20 o 
  -8   2   2      684.80      717.97     16.55 o 
  -7   2   2     2041.76     1874.10     27.41 o 
  -6   2   2     8167.43     8291.71     83.47 o 
  -5   2   2       62.35       67.65      5.18 o 
  -4   2   2        6.00       27.52      8.57 o 
  -3   2   2     2698.20     2607.61     41.92 o 
  -2   2   2    12174.21    13391.78    147.84 o 
  -1   2   2     1750.97     1875.03     28.86 o 
   0   2   2      128.84      157.80      5.27 o 
   1   2   2     4784.60     4680.61     58.73 o 
   2   2   2     2893.64     3285.01     47.96 o 
   3   2   2    13163.57    13182.07    123.04 o 
   4   2   2      436.79      484.30     12.42 o 
   5   2   2      926.58      934.58     22.40 o 
   6   2   2     8070.99     8102.97     84.19 o 
   7   2   2     8259.14     8849.75    118.51 o 
   8   2   2      633.14      595.57     15.05 o 
   9   2   2     1941.78     1933.15     40.88 o 
  10   2   2        2.32        0.98      8.34 o 
  11   2   2       11.87       -2.20     10.62 o 
  12   2   2      125.87      154.40     21.46 o 
  13   2   2       67.29       68.62     22.25 o 
  14   2   2      348.78      339.72     38.85 o 
  15   2   2      122.12      132.30     30.77 o 
  16   2   2      571.13      509.74     74.34 o 
 -17   3   2       13.39       -8.52     23.47 o 
 -16   3   2      192.70      209.94     48.63 o 
 -15   3   2      685.36      809.47     84.89 o 
 -14   3   2       61.20       39.86     20.57 o 
 -13   3   2       66.34       68.39     20.81 o 
 -12   3   2       28.96       26.50      9.69 o 
 -11   3   2     1074.46     1027.44     28.99 o 
 -10   3   2     1310.59     1245.71     29.97 o 
  -9   3   2     6963.01     6466.16     85.43 o 
  -8   3   2       16.32       17.90      4.70 o 
  -7   3   2      130.69      118.35      9.19 o 
  -6   3   2    12203.55    12878.12    134.15 o 
  -5   3   2     7628.05     8405.65     89.89 o 
  -4   3   2      657.59      854.57     15.28 o 
  -3   3   2        2.20        5.59      3.31 o 
  -2   3   2     1836.98     1786.75     19.53 o 
  -1   3   2    25486.91    27972.77    273.68 o 
   0   3   2    93422.59    98615.65   1526.61 o 
   1   3   2      323.75      429.22     11.22 o 
   2   3   2       59.02       87.59      5.59 o 
   3   3   2      796.72      794.88     13.52 o 
   4   3   2    11121.95    11670.99    111.88 o 
   5   3   2     6753.44     7118.62     73.91 o 
   6   3   2      624.88      660.53     16.76 o 
   7   3   2      668.94      660.21     16.32 o 
   8   3   2      742.90      716.51     18.24 o 
   9   3   2      181.80      200.24     11.76 o 
  10   3   2      960.02      845.41     29.46 o 
  11   3   2       89.05       71.17     15.58 o 
  12   3   2      719.18      780.73     77.79 o 
  13   3   2      214.80      252.92     26.18 o 
  14   3   2      298.29      278.28     50.26 o 
  15   3   2      387.24      360.75     41.70 o 
  16   3   2        6.44       -2.18     44.51 o 
 -17   4   2      399.68      541.52     53.23 o 
 -16   4   2        4.82       11.20     22.04 o 
 -15   4   2       18.07       13.11     19.19 o 
 -14   4   2      121.83      164.92     53.57 o 
 -13   4   2       26.85       29.11     14.05 o 
 -12   4   2       21.77       16.01      9.23 o 
 -11   4   2     4345.98     4139.98    102.39 o 
 -10   4   2        0.03        5.29      7.33 o 
  -9   4   2     1535.67     1499.27     54.03 o 
  -8   4   2     3279.27     3370.07     47.21 o 
  -7   4   2     2558.97     2719.79     48.17 o 
  -6   4   2    21649.96    22331.11    207.32 o 
  -5   4   2      668.71      755.04     14.81 o 
  -4   4   2        2.88        8.57      4.22 o 
  -3   4   2     2566.43     2692.77     30.91 o 
  -2   4   2     6067.01     6533.31     53.07 o 
  -1   4   2     4205.37     4411.81     48.80 o 
   0   4   2      729.27      820.62     15.24 o 
   1   4   2     5229.76     5652.99     65.84 o 
   2   4   2    10651.59    10629.16    106.35 o 
   3   4   2     2308.32     2450.01     31.24 o 
   4   4   2      140.82      119.76     11.17 o 
   5   4   2       29.16       41.44      5.24 o 
   6   4   2       10.96       13.30      4.73 o 
   7   4   2      908.67      820.75     20.08 o 
   8   4   2     1805.75     1758.61     32.44 o 
   9   4   2     1363.29     1325.06     34.65 o 
  10   4   2     1982.15     1885.30     45.58 o 
  11   4   2     2080.87     2042.72     49.67 o 
  12   4   2      149.69      197.19     22.30 o 
  13   4   2      543.15      558.11     69.47 o 
  14   4   2       85.58       96.03     26.27 o 
  15   4   2       50.86       24.74     26.99 o 
  16   4   2      230.48      221.89     39.08 o 
 -17   5   2       16.30       18.35     59.80 o 
 -16   5   2       19.40       31.09     23.55 o 
 -15   5   2       72.35       73.96     24.94 o 
 -14   5   2      131.67      161.85     28.64 o 
 -13   5   2        0.13       12.85     10.66 o 
 -12   5   2       81.93       52.09     11.46 o 
 -11   5   2       30.24       25.83      8.98 o 
 -10   5   2     6032.57     6024.48     94.28 o 
  -9   5   2     1082.62     1122.28     28.33 o 
  -8   5   2     1275.60     1236.04     27.16 o 
  -7   5   2      831.22      829.05     27.65 o 
  -6   5   2     4581.54     4500.61     52.30 o 
  -5   5   2      399.93      450.49     11.74 o 
  -4   5   2      749.60      698.08     13.47 o 
  -3   5   2      680.55      785.69     12.72 o 
  -2   5   2     1404.79     1364.45     16.56 o 
  -1   5   2     2245.36     2164.99     26.16 o 
   0   5   2     1133.35     1517.31     21.78 o 
   1   5   2    12697.46    12918.98    141.07 o 
   2   5   2     1744.10     1767.51     25.71 o 
   3   5   2      442.37      504.85     11.63 o 
   4   5   2      172.40      240.04     13.00 o 
   5   5   2     2024.37     2059.67     31.25 o 
   6   5   2       13.90       38.77      8.90 o 
   7   5   2     2130.61     2129.39     32.56 o 
   8   5   2        2.90        2.56      7.70 o 
   9   5   2       23.98       28.72      8.80 o 
  10   5   2      217.83      192.26     17.12 o 
  11   5   2       57.97       69.49     13.12 o 
  12   5   2       28.43       22.69     12.14 o 
  13   5   2        1.89       -2.59     13.07 o 
  14   5   2       29.65       36.87     17.17 o 
  15   5   2      105.27       99.66     29.88 o 
  16   5   2       66.31      100.84     31.35 o 
 -17   6   2      165.58      140.15     33.99 o 
 -16   6   2      414.14      341.25     41.18 o 
 -15   6   2       93.39       82.55     25.81 o 
 -14   6   2      140.86      198.58     30.66 o 
 -13   6   2       25.73       17.11     10.63 o 
 -12   6   2      216.21      161.99     15.26 o 
 -11   6   2      160.32      131.29     18.63 o 
 -10   6   2       47.95       42.76      9.90 o 
  -9   6   2       88.94      112.12     14.70 o 
  -8   6   2      537.58      487.67     17.53 o 
  -7   6   2     6964.64     7021.20     82.44 o 
  -6   6   2      243.32      245.29     10.07 o 
  -5   6   2      115.80      180.27      7.54 o 
  -4   6   2      894.59      969.30     18.40 o 
  -3   6   2      188.32      143.34      5.72 o 
  -2   6   2     8753.22     8863.42     64.50 o 
  -1   6   2      667.80      604.88     12.26 o 
   0   6   2      673.34      663.92     13.69 o 
   1   6   2      533.90      417.91     10.98 o 
   2   6   2        0.01        1.29      2.27 o 
   3   6   2      277.57      253.28      8.58 o 
   4   6   2      563.08      539.26     13.32 o 
   5   6   2     3279.19     3023.02     52.40 o 
   6   6   2      559.30      679.43     21.66 o 
   7   6   2      209.67      225.87     12.11 o 
   8   6   2      723.85      696.30     30.79 o 
   9   6   2      267.36      214.37     15.51 o 
  10   6   2      449.63      419.22     29.18 o 
  11   6   2      328.46      292.71     21.34 o 
  12   6   2      394.04      410.41     25.70 o 
  13   6   2        8.89       35.87     13.73 o 
  14   6   2        0.38       -2.62     14.61 o 
  15   6   2      279.66      278.22     80.29 o 
  16   6   2     1014.24     1189.13     68.94 o 
 -17   7   2       99.65      158.87     34.76 o 
 -16   7   2      151.79      198.48     33.69 o 
 -15   7   2       29.35       45.03     36.12 o 
 -14   7   2        0.19       -5.72     13.41 o 
 -13   7   2      674.87      613.75     37.17 o 
 -12   7   2      112.50       97.94     13.05 o 
 -11   7   2     1715.37     1661.99     45.64 o 
 -10   7   2        1.77        1.72      8.62 o 
  -9   7   2     6631.30     6743.56     90.83 o 
  -8   7   2     2707.82     2577.96     43.79 o 
  -7   7   2      630.85      741.55     18.84 o 
  -6   7   2      531.66      684.02     14.70 o 
  -5   7   2       11.35       15.72      4.08 o 
  -4   7   2     5695.79     5783.63     57.06 o 
  -3   7   2      410.90      421.26      9.49 o 
  -2   7   2      610.25      659.45      8.78 o 
  -1   7   2     5322.93     5242.24     60.20 o 
   0   7   2     2452.47     2496.60     33.42 o 
   1   7   2      219.24      284.57      9.92 o 
   2   7   2     1058.28     1116.72     16.41 o 
   3   7   2       50.79       48.40      4.90 o 
   4   7   2     3882.96     4436.56     50.39 o 
   5   7   2      579.74      772.99     24.55 o 
   6   7   2       52.89       47.03      7.53 o 
   7   7   2     1748.29     1772.49     32.30 o 
   8   7   2     8803.20     8541.21    111.94 o 
   9   7   2      379.82      389.62     26.81 o 
  10   7   2     1655.65     1618.25     38.12 o 
  11   7   2       47.82       55.54     14.82 o 
  12   7   2       53.39       48.55     13.92 o 
  13   7   2      947.20     1008.13     43.23 o 
  14   7   2      200.66      198.67     32.86 o 
  15   7   2      552.47      609.49     51.54 o 
  16   7   2       19.43       51.68     40.18 o 
 -17   8   2      307.57      352.82     66.83 o 
 -16   8   2      124.51      140.74     74.54 o 
 -15   8   2      433.03      437.62     42.29 o 
 -14   8   2       92.80       94.48     25.31 o 
 -13   8   2       45.95       38.86     11.39 o 
 -12   8   2      287.68      315.57     19.64 o 
 -11   8   2       11.91       26.35      9.85 o 
 -10   8   2     1706.35     1702.99     37.36 o 
  -9   8   2        9.65       23.71      8.38 o 
  -8   8   2     4606.26     4910.47     65.15 o 
  -7   8   2       54.25       32.94      6.28 o 
  -6   8   2     2222.11     2151.06     29.21 o 
  -5   8   2      215.53      219.93      8.58 o 
  -4   8   2     1164.11     1314.35     19.55 o 
  -3   8   2      501.17      654.11     12.34 o 
  -2   8   2     1605.53     1653.00     16.73 o 
  -1   8   2     1697.63     1606.08     23.74 o 
   0   8   2      656.97      590.61     14.24 o 
   1   8   2       40.36       84.52      6.74 o 
   2   8   2     1849.68     1841.76     22.87 o 
   3   8   2      458.48      436.34     13.57 o 
   4   8   2       40.25       38.76      6.26 o 
   5   8   2      436.75      385.79     12.31 o 
   6   8   2      373.72      407.75     19.94 o 
   7   8   2     5741.05     5541.84     70.26 o 
   8   8   2     1413.96     1453.55     45.64 o 
   9   8   2       25.76       18.08      7.59 o 
  10   8   2     2001.88     1968.27     43.01 o 
  11   8   2      252.88      279.97     21.83 o 
  12   8   2      398.34      388.80     25.53 o 
  13   8   2       78.71       75.96     17.33 o 
  14   8   2      390.52      397.41     34.51 o 
  15   8   2        7.01        4.82     22.13 o 
 -16   9   2       97.69      225.25     55.74 o 
 -15   9   2       35.97       44.51     35.04 o 
 -14   9   2      139.54       86.49     15.00 o 
 -13   9   2      162.88      159.10     17.38 o 
 -12   9   2      575.67      578.93     31.04 o 
 -11   9   2      344.13      439.87     21.37 o 
 -10   9   2       10.28        1.19      7.74 o 
  -9   9   2     1526.08     1653.48     31.67 o 
  -8   9   2      431.36      530.50     15.89 o 
  -7   9   2        8.47        9.18      4.93 o 
  -6   9   2     2692.35     2668.63     34.40 o 
  -5   9   2     4197.26     4227.53     46.69 o 
  -4   9   2     3134.66     2944.82     36.45 o 
  -3   9   2      610.81      724.75     13.56 o 
  -2   9   2       32.99       42.81      3.38 o 
  -1   9   2      860.43      862.58     21.76 o 
   0   9   2     1356.30     1244.75     22.47 o 
   1   9   2     1375.32     1441.48     19.08 o 
   2   9   2      423.52      449.78     11.42 o 
   3   9   2     3382.13     3332.73     42.61 o 
   4   9   2       15.37       14.07      4.20 o 
   5   9   2      972.77      932.76     18.91 o 
   6   9   2      315.58      295.93     12.16 o 
   7   9   2       11.97        6.66      5.88 o 
   8   9   2      471.79      521.51     18.71 o 
   9   9   2       14.70        9.68      6.75 o 
  10   9   2      145.96      177.74     14.36 o 
  11   9   2        0.15       14.06     10.41 o 
  12   9   2      127.41      111.07     17.24 o 
  13   9   2      262.83      234.18     24.05 o 
  14   9   2      129.42       77.42     26.31 o 
  15   9   2       85.97       63.29     19.61 o 
 -16  10   2      250.60      238.67     57.56 o 
 -15  10   2      870.85      949.03     61.08 o 
 -14  10   2      421.59      446.98     39.04 o 
 -13  10   2        5.49        5.14     10.79 o 
 -12  10   2     1342.83     1418.33     35.02 o 
 -11  10   2        1.52       15.01      8.83 o 
 -10  10   2       35.23        1.82      8.92 o 
  -9  10   2      636.62      582.63     19.90 o 
  -8  10   2     3119.68     2704.94     37.75 o 
  -7  10   2     6583.08     6129.93     66.22 o 
  -6  10   2      273.74      348.64     11.69 o 
  -5  10   2      447.63      478.27     12.65 o 
  -4  10   2      895.76      944.92     16.83 o 
  -3  10   2      924.78      949.54     14.90 o 
  -2  10   2     1894.44     1761.86     19.29 o 
  -1  10   2      823.79      894.58     14.21 o 
   0  10   2      398.69      419.65      9.11 o 
   1  10   2      288.37      239.50      7.33 o 
   2  10   2       68.20       73.87      5.14 o 
   3  10   2        1.87       15.09      4.01 o 
   4  10   2        0.01       -1.11      3.68 o 
   5  10   2      117.32       94.51      7.64 o 
   6  10   2     2728.21     2694.66     43.66 o 
   7  10   2     3899.92     3651.91     63.15 o 
   8  10   2      404.63      359.64     17.79 o 
   9  10   2       61.11       41.60      9.53 o 
  10  10   2      291.51      309.62     18.44 o 
  11  10   2     1475.02     1557.39     65.98 o 
  12  10   2      244.68      234.83     22.85 o 
  13  10   2      112.73       89.40     17.57 o 
  14  10   2       85.02      105.43     20.20 o 
  15  10   2      458.67      544.97     36.21 o 
 -16  11   2       90.94       61.41     27.70 o 
 -15  11   2       35.55       31.14     21.39 o 
 -14  11   2      193.40      208.56     21.26 o 
 -13  11   2       80.54       72.82     15.27 o 
 -12  11   2      212.95      226.94     18.89 o 
 -11  11   2     1027.03      970.07     31.24 o 
 -10  11   2      451.45      441.52     21.72 o 
  -9  11   2      214.89      154.70     13.31 o 
  -8  11   2      363.56      351.24     14.04 o 
  -7  11   2       49.97       28.35     10.08 o 
  -6  11   2        1.68        0.66      4.66 o 
  -5  11   2      705.12      716.56     15.60 o 
  -4  11   2       87.34       62.21      5.96 o 
  -3  11   2       76.99       89.48      5.28 o 
  -2  11   2      373.43      364.59      8.08 o 
  -1  11   2      670.77      642.52     11.43 o 
   0  11   2     1704.97     1918.53     24.61 o 
   1  11   2      124.18      108.52      5.84 o 
   2  11   2      324.47      273.02      9.11 o 
   3  11   2      139.25      158.41      8.96 o 
   4  11   2      814.96      821.25     21.24 o 
   5  11   2       23.18       10.59      5.42 o 
   6  11   2     1671.43     1585.51     32.07 o 
   7  11   2      825.50      814.03     23.70 o 
   8  11   2     1938.68     1876.04     38.37 o 
   9  11   2      741.40      695.56     23.92 o 
  10  11   2      159.50      134.59     23.07 o 
  11  11   2       22.18       35.56     12.20 o 
  12  11   2      123.46      124.41     18.93 o 
  13  11   2      207.75      200.31     23.56 o 
  14  11   2      334.85      410.49     50.28 o 
  15  11   2      476.33      502.45     35.51 o 
 -15  12   2      269.00      230.85     26.38 o 
 -14  12   2       58.20       71.11     16.10 o 
 -13  12   2       10.23       33.68     13.01 o 
 -12  12   2      175.15      179.07     18.10 o 
 -11  12   2      893.42      944.32     31.37 o 
 -10  12   2      928.67      852.64     47.03 o 
  -9  12   2      365.37      305.82     18.28 o 
  -8  12   2     1825.13     1901.86     34.45 o 
  -7  12   2       35.71       16.40      6.61 o 
  -6  12   2      970.91      950.69     30.10 o 
  -5  12   2     3656.34     3561.95     47.55 o 
  -4  12   2      226.56      208.97      9.09 o 
  -3  12   2      293.28      308.68      9.50 o 
  -2  12   2       36.13       21.13      3.47 o 
  -1  12   2      427.72      460.15     13.28 o 
   0  12   2      194.53      207.97     11.26 o 
   1  12   2     1832.63     1820.99     26.55 o 
   2  12   2      658.59      605.48     13.66 o 
   3  12   2       15.00        4.80      5.06 o 
   4  12   2     1914.32     1871.83     31.48 o 
   5  12   2       94.95       72.72      8.29 o 
   6  12   2       15.36       28.51      7.20 o 
   7  12   2     1130.23     1041.95     27.20 o 
   8  12   2       58.32       69.44     10.87 o 
   9  12   2       13.63        2.83      8.56 o 
  10  12   2       84.87       62.37     12.92 o 
  11  12   2       89.89       72.07     18.23 o 
  12  12   2      299.88      344.12     34.46 o 
  13  12   2       18.40        4.66     14.71 o 
  14  12   2      172.38      222.07     26.02 o 
 -15  13   2        1.93        9.24     16.80 o 
 -14  13   2        5.16       17.10     13.74 o 
 -13  13   2      136.05      138.99     20.54 o 
 -12  13   2      189.50      155.94     18.08 o 
 -11  13   2      345.65      383.41     22.67 o 
 -10  13   2      500.68      581.18     25.48 o 
  -9  13   2      399.75      286.05     18.38 o 
  -8  13   2      265.89      216.65     14.17 o 
  -7  13   2       78.47       72.22      9.31 o 
  -6  13   2     7670.42     7301.13     84.03 o 
  -5  13   2       24.87       18.80      6.36 o 
  -4  13   2      861.42      797.11     18.58 o 
  -3  13   2     2858.87     2782.57     36.16 o 
  -2  13   2        2.14       -1.93      4.65 o 
  -1  13   2      160.34      166.97      7.63 o 
   0  13   2      556.45      569.74     14.83 o 
   1  13   2      179.83      162.49      9.17 o 
   2  13   2      886.26      849.29     32.84 o 
   3  13   2       30.26       29.82      6.84 o 
   4  13   2      462.87      502.55     16.36 o 
   5  13   2      568.32      560.16     18.04 o 
   6  13   2      582.08      589.01     24.49 o 
   7  13   2       56.72       45.76      9.53 o 
   8  13   2      324.16      330.96     17.57 o 
   9  13   2      158.20      175.91     15.00 o 
  10  13   2      732.68      798.43     35.20 o 
  11  13   2       39.16       49.80     13.77 o 
  12  13   2      698.59      686.75     35.73 o 
  13  13   2       38.30       20.58     15.88 o 
  14  13   2        0.01        0.64     16.76 o 
 -15  14   2        0.99        3.81     16.47 o 
 -14  14   2        1.24       25.83     14.90 o 
 -13  14   2      126.45      161.88     19.44 o 
 -12  14   2        7.98        8.92     11.72 o 
 -11  14   2        0.07       -5.96      9.37 o 
 -10  14   2       84.04       47.30     11.53 o 
  -9  14   2      597.41      511.83     23.56 o 
  -8  14   2       67.60       35.14      8.59 o 
  -7  14   2      389.53      373.64     16.83 o 
  -6  14   2      389.55      389.17     15.83 o 
  -5  14   2     1353.41     1330.24     26.76 o 
  -4  14   2     3569.30     3303.41     52.03 o 
  -3  14   2      281.87      175.47     12.94 o 
  -2  14   2     1678.52     1566.56     32.61 o 
  -1  14   2     1330.11     1250.84     31.00 o 
   0  14   2     1988.29     1986.13     30.80 o 
   1  14   2       61.80       62.17      9.31 o 
   2  14   2        2.15        7.66      5.31 o 
   3  14   2       29.31       44.38      7.71 o 
   4  14   2      733.80      705.07     19.61 o 
   5  14   2        1.38       -4.26      5.93 o 
   6  14   2      658.71      617.56     19.99 o 
   7  14   2       59.45       40.03      8.98 o 
   8  14   2        7.88       11.02      7.98 o 
   9  14   2       70.24       65.89     11.46 o 
  10  14   2      156.14      130.92     15.04 o 
  11  14   2      884.16      954.71     43.29 o 
  12  14   2      162.05      209.63     33.06 o 
  13  14   2      122.97      102.98     21.22 o 
 -14  15   2        0.16        4.92     14.72 o 
 -13  15   2        8.98        8.47     19.34 o 
 -12  15   2       27.54       24.32     13.17 o 
 -11  15   2       84.77       88.02     20.52 o 
 -10  15   2        7.77       -7.93      9.26 o 
  -9  15   2      794.23      794.19     28.39 o 
  -8  15   2      103.50      114.31     12.13 o 
  -7  15   2      135.74      134.58     12.24 o 
  -6  15   2     3832.35     3775.83     63.20 o 
  -5  15   2       68.91       70.55      9.60 o 
  -4  15   2       23.36       11.45      6.58 o 
  -3  15   2      782.23      733.07     21.85 o 
  -2  15   2      608.76      595.38     18.36 o 
  -1  15   2     4253.01     4318.72     57.17 o 
   0  15   2     1570.73     1630.10     32.44 o 
   1  15   2     1419.47     1359.68     28.72 o 
   2  15   2      342.19      276.95     14.27 o 
   3  15   2     2110.09     1941.54     35.60 o 
   4  15   2      285.00      292.48     14.22 o 
   5  15   2      689.19      708.05     22.02 o 
   6  15   2      922.39      859.70     37.43 o 
   7  15   2      253.69      257.62     24.82 o 
   8  15   2       98.11       78.88     11.94 o 
   9  15   2      642.14      641.42     25.19 o 
  10  15   2      292.52      284.55     19.57 o 
  11  15   2        0.06        5.98     12.67 o 
  12  15   2      201.08      232.36     28.00 o 
  13  15   2      118.98       97.14     20.78 o 
 -14  16   2      604.49      624.61     34.04 o 
 -13  16   2        8.35        8.02     13.82 o 
 -12  16   2        0.36       -6.81     11.92 o 
 -11  16   2       30.40       29.26     12.79 o 
 -10  16   2        9.45       23.07     11.05 o 
  -9  16   2      255.84      265.07     19.22 o 
  -8  16   2      537.48      497.54     26.73 o 
  -7  16   2        2.10        8.89      9.18 o 
  -6  16   2      269.45      196.69     15.87 o 
  -5  16   2     1777.66     1600.42     33.91 o 
  -4  16   2     2376.77     2231.66     44.57 o 
  -3  16   2       32.42       30.96      9.03 o 
  -2  16   2     3343.52     3149.85     47.35 o 
  -1  16   2        0.01       39.43      8.37 o 
   0  16   2      273.01      249.29     14.21 o 
   1  16   2     1900.32     1860.47     35.66 o 
   2  16   2      292.51      291.99     22.29 o 
   3  16   2       89.93      103.69     11.87 o 
   4  16   2       47.80       35.80      9.65 o 
   5  16   2      511.24      447.74     19.03 o 
   6  16   2      320.63      321.24     21.56 o 
   7  16   2      875.83      868.82     26.72 o 
   8  16   2      171.61      172.30     19.79 o 
   9  16   2      215.36      210.36     17.47 o 
  10  16   2      199.12      188.43     18.86 o 
  11  16   2      152.77      197.45     20.96 o 
  12  16   2      163.85      176.52     24.03 o 
 -13  17   2       40.24       93.26     20.36 o 
 -12  17   2       44.30       41.01     17.39 o 
 -11  17   2       46.33       73.36     17.39 o 
 -10  17   2      126.97       98.18     17.63 o 
  -9  17   2      142.40      120.05     18.92 o 
  -8  17   2        2.45       -5.00      9.65 o 
  -7  17   2      189.07      164.59     15.50 o 
  -6  17   2       43.26       52.53     10.19 o 
  -5  17   2       87.06       57.27     10.13 o 
  -4  17   2       20.27       31.85      9.92 o 
  -3  17   2      253.68      231.36     16.29 o 
  -2  17   2      590.62      586.30     21.00 o 
  -1  17   2     1251.36     1123.39     27.83 o 
   0  17   2      692.90      646.40     21.83 o 
   1  17   2      173.61      174.12     11.62 o 
   2  17   2     1412.59     1360.93     31.26 o 
   3  17   2       42.76       49.62     10.41 o 
   4  17   2       97.35       89.94     12.63 o 
   5  17   2      186.30      203.25     16.19 o 
   6  17   2      670.43      704.44     26.87 o 
   7  17   2      361.55      311.23     20.28 o 
   8  17   2       17.92       10.63      9.66 o 
   9  17   2       84.40       79.66     13.24 o 
  10  17   2      170.59      142.13     18.44 o 
  11  17   2       72.05       47.26     15.25 o 
  12  17   2       21.89       18.11     16.74 o 
 -12  18   2      264.47      255.41     27.21 o 
 -11  18   2       77.99       44.90     16.52 o 
 -10  18   2        7.49        5.28     13.12 o 
  -9  18   2       20.50       31.51     13.46 o 
  -8  18   2      141.37       84.90     23.04 o 
  -7  18   2      629.58      575.89     23.73 o 
  -6  18   2     1074.30     1118.26     30.13 o 
  -5  18   2     1155.31     1223.14     34.29 o 
  -4  18   2       19.31       20.15      9.41 o 
  -3  18   2        9.98       -5.02      7.75 o 
  -2  18   2       28.62       31.96      8.94 o 
  -1  18   2      375.80      310.20     16.67 o 
   0  18   2      285.92      292.20     16.25 o 
   1  18   2        5.95        0.48      7.45 o 
   2  18   2       59.69       52.90      8.77 o 
   3  18   2      819.96      784.89     26.81 o 
   4  18   2      128.58      144.78     14.57 o 
   5  18   2       15.66       14.13      9.31 o 
   6  18   2       32.00       41.04     10.89 o 
   7  18   2        1.51        1.93      9.47 o 
   8  18   2       15.22       13.20     10.57 o 
   9  18   2        3.85        3.03     10.66 o 
  10  18   2        7.54       23.76     15.13 o 
  11  18   2       65.12      102.56     20.80 o 
 -12  19   2       30.52       26.57     16.79 o 
 -11  19   2       12.99       18.36     15.65 o 
 -10  19   2      489.60      530.01     32.97 o 
  -9  19   2       58.16       32.13     12.71 o 
  -8  19   2      163.61      156.69     17.31 o 
  -7  19   2      365.57      360.98     20.36 o 
  -6  19   2      468.55      464.18     30.73 o 
  -5  19   2      409.56      371.58     28.81 o 
  -4  19   2       56.65       48.48     11.40 o 
  -3  19   2      205.64      243.37     18.13 o 
  -2  19   2        0.25        0.32      8.02 o 
  -1  19   2      801.07      752.20     24.74 o 
   0  19   2      245.47      245.96     18.21 o 
   1  19   2       15.20        7.68      8.71 o 
   2  19   2      397.20      422.26     17.65 o 
   3  19   2      900.79      803.23     28.26 o 
   4  19   2      146.46      136.65     15.08 o 
   5  19   2      827.97      856.26     30.52 o 
   6  19   2       58.48       48.04     12.03 o 
   7  19   2        0.04       12.10     10.75 o 
   8  19   2       53.33       70.52     14.08 o 
   9  19   2       33.18       21.52     12.64 o 
  10  19   2        0.33        7.89     14.94 o 
 -11  20   2       13.80       25.29     16.44 o 
 -10  20   2      129.94      149.96     19.46 o 
  -9  20   2        0.39       -0.19     11.33 o 
  -8  20   2        8.56        5.28     11.21 o 
  -7  20   2      203.33      243.05     31.91 o 
  -6  20   2        9.65       23.26     11.21 o 
  -5  20   2        6.10       13.79     10.70 o 
  -4  20   2       39.76       24.11     10.88 o 
  -3  20   2        3.91       -0.63      9.18 o 
  -2  20   2      745.20      703.25     25.36 o 
  -1  20   2       76.61       71.20     11.52 o 
   0  20   2      738.43      779.47     26.31 o 
   1  20   2      199.83      156.46     14.56 o 
   2  20   2      210.90      216.39     18.95 o 
   3  20   2       31.01       25.93      9.24 o 
   4  20   2        7.99       -0.34      9.08 o 
   5  20   2      457.44      490.06     25.49 o 
   6  20   2       87.24       57.36     13.15 o 
   7  20   2       79.06       84.75     15.38 o 
   8  20   2      295.90      290.31     23.00 o 
   9  20   2      100.10      104.08     19.87 o 
  10  20   2       76.36       45.54     18.33 o 
 -10  21   2       34.97       34.37     15.60 o 
  -9  21   2        4.40       -7.27     11.81 o 
  -8  21   2       61.31       60.84     14.48 o 
  -7  21   2      321.35      363.94     27.22 o 
  -6  21   2      231.00      215.66     19.57 o 
  -5  21   2      698.48      732.93     36.56 o 
  -4  21   2      315.56      298.81     21.18 o 
  -3  21   2     1269.73     1238.85     36.87 o 
  -2  21   2        9.55       23.40     10.17 o 
  -1  21   2      818.55      821.01     28.20 o 
   0  21   2      268.37      253.25     17.66 o 
   1  21   2       12.91       19.81      9.95 o 
   2  21   2     1499.82     1558.32     38.27 o 
   3  21   2       93.63       84.08     14.23 o 
   4  21   2       70.14       55.83     11.76 o 
   5  21   2      248.85      218.54     19.45 o 
   6  21   2      361.27      411.58     27.54 o 
   7  21   2      414.53      505.34     28.29 o 
   8  21   2       56.85       53.43     15.32 o 
   9  21   2       49.76       48.91     17.85 o 
  -9  22   2       57.75       60.97     22.59 o 
  -8  22   2     1152.50     1153.71     44.86 o 
  -7  22   2       31.77       42.68     16.02 o 
  -6  22   2     1290.54     1313.96     48.48 o 
  -5  22   2        0.20        9.88     11.10 o 
  -4  22   2        3.78        8.16     10.86 o 
  -3  22   2        9.21       13.63     10.96 o 
  -2  22   2       18.01       14.75     11.01 o 
  -1  22   2        8.70       12.78      9.95 o 
   0  22   2      227.63      205.30     17.03 o 
   1  22   2       16.17       15.02     10.23 o 
   2  22   2        2.31       19.54     11.52 o 
   3  22   2       23.41       16.10     11.64 o 
   4  22   2       97.84       89.16     13.62 o 
   5  22   2     1969.64     2146.30     47.02 o 
   6  22   2      145.67      111.77     17.08 o 
   7  22   2       76.92       95.42     17.37 o 
  -7  23   2       31.49       34.88     15.86 o 
  -6  23   2      136.05      145.21     20.92 o 
  -5  23   2      120.76      170.17     19.44 o 
  -4  23   2        0.31       12.96     12.23 o 
  -3  23   2       79.73      110.64     17.48 o 
  -2  23   2      231.72      231.65     20.65 o 
  -1  23   2       94.45       86.35     13.98 o 
   0  23   2        4.14       10.99     10.42 o 
   1  23   2       83.35       87.55     13.97 o 
   2  23   2      763.46      732.74     31.60 o 
   3  23   2      160.11      179.96     22.29 o 
   4  23   2      181.61      185.35     19.95 o 
   5  23   2      292.02      345.09     21.48 o 
   6  23   2       51.99       62.61     13.42 o 
  -6  24   2       65.36       57.22     17.90 o 
  -5  24   2     1368.48     1493.41     45.47 o 
  -4  24   2      182.00      210.34     21.46 o 
  -3  24   2      847.97      889.69     37.20 o 
  -2  24   2      381.89      464.50     27.04 o 
  -1  24   2       44.00       29.31     12.17 o 
   0  24   2       32.79       26.64     12.04 o 
   1  24   2       71.35       76.66     14.42 o 
   2  24   2      131.19      180.31     19.77 o 
   3  24   2      163.80      139.34     18.68 o 
   4  24   2       53.96       70.01     15.86 o 
  -3  25   2       31.21       26.18     14.53 o 
  -2  25   2      201.31      204.64     21.12 o 
  -1  25   2       18.39        7.14     11.86 o 
   0  25   2       30.37       40.48     13.25 o 
   1  25   2       34.13       11.08     12.37 o 
 -18   1   3      105.95       84.42     29.65 o 
 -17   1   3      283.90      313.27     40.93 o 
 -16   1   3       20.66       48.99     38.76 o 
 -15   1   3      141.56      114.71     28.19 o 
 -14   1   3     1078.89     1034.80     54.34 o 
 -13   1   3     1102.47     1103.53     52.75 o 
 -12   1   3     1260.00     1194.33     41.98 o 
 -11   1   3      450.03      432.34     22.60 o 
 -10   1   3      480.96      519.96     19.55 o 
  -9   1   3      115.34      110.29      8.33 o 
  -8   1   3      136.97      160.96      9.15 o 
  -7   1   3        9.61        7.79      4.05 o 
  -6   1   3      611.14      676.93     16.82 o 
  -5   1   3      463.15      373.70     12.80 o 
  -4   1   3     3691.34     3822.52     61.90 o 
  -3   1   3    10454.23    11209.75    136.28 o 
  -2   1   3      785.60      776.37     13.40 o 
  -1   1   3      598.13      766.09     13.84 o 
   0   1   3     2589.86     2817.04     30.37 o 
   1   1   3    31042.61    33566.95    326.12 o 
   2   1   3     9742.16     9658.42    107.39 o 
   3   1   3       92.89      103.20      5.48 o 
   4   1   3      229.89      247.67      7.51 o 
   5   1   3      957.10      913.60     22.06 o 
   6   1   3     4776.29     5060.48     61.31 o 
   7   1   3      449.73      445.40     18.32 o 
   8   1   3        0.39       -2.65      4.52 o 
   9   1   3      160.60      142.99     14.66 o 
  10   1   3     2228.03     2145.09     57.91 o 
  11   1   3      368.02      327.87     26.09 o 
  12   1   3       34.11       43.70     16.06 o 
  13   1   3       28.67       40.36     21.24 o 
  14   1   3      674.99      727.36     52.73 o 
  15   1   3       18.06       47.94     26.22 o 
  16   1   3        3.36        9.10     24.44 o 
 -18   2   3       15.88       17.56     26.33 o 
 -17   2   3        5.99       32.96     25.49 o 
 -16   2   3      220.22      222.45     36.39 o 
 -15   2   3      249.76      260.96     34.38 o 
 -14   2   3     1719.30     1860.13     72.71 o 
 -13   2   3      251.36      256.73     31.86 o 
 -12   2   3     1214.45     1264.82     62.54 o 
 -11   2   3     6517.29     6711.82     92.06 o 
 -10   2   3     1299.61     1350.55     34.48 o 
  -9   2   3      360.58      413.94     14.58 o 
  -8   2   3       41.98       57.36      6.67 o 
  -7   2   3      628.33      634.52     14.47 o 
  -6   2   3     3807.91     3535.87     41.27 o 
  -5   2   3        5.18        5.06      3.63 o 
  -4   2   3       12.33       20.55      4.07 o 
  -3   2   3     6021.92     6153.74    151.54 o 
  -2   2   3    11331.63    11655.64    143.45 o 
  -1   2   3    66059.41    70471.02    826.97 o 
   0   2   3      867.53     1068.51     14.96 o 
   1   2   3       57.50       81.80      5.86 o 
   2   2   3    11211.97    10718.76    109.63 o 
   3   2   3     2244.94     2611.22     33.44 o 
   4   2   3      336.18      324.77     10.90 o 
   5   2   3      861.91      801.95     17.64 o 
   6   2   3      301.49      330.63     10.93 o 
   7   2   3      272.49      282.33     10.98 o 
   8   2   3       82.02       63.14     12.81 o 
   9   2   3      700.47      763.30     27.49 o 
  10   2   3      350.44      349.02     26.75 o 
  11   2   3      832.21      848.55     45.63 o 
  12   2   3      166.28      111.03     19.08 o 
  13   2   3      201.77      237.44     33.14 o 
  14   2   3      106.22      114.66     29.80 o 
  15   2   3      145.18      205.39     37.09 o 
  16   2   3      143.38      156.65     43.97 o 
 -18   3   3       27.22       35.15     27.26 o 
 -17   3   3      424.29      403.34     44.75 o 
 -16   3   3       25.42       35.79     38.89 o 
 -15   3   3      149.17      124.19     28.27 o 
 -14   3   3      708.05      690.75     46.63 o 
 -13   3   3       79.69       39.31     40.92 o 
 -12   3   3      519.23      471.36     23.26 o 
 -11   3   3     2355.89     2344.81     50.35 o 
 -10   3   3     1773.29     1815.32     40.69 o 
  -9   3   3      982.82      960.87     22.56 o 
  -8   3   3     3053.24     3115.30     40.80 o 
  -7   3   3       92.67      115.36     10.09 o 
  -6   3   3       30.87       37.46      5.13 o 
  -5   3   3     6841.39     7173.97     72.36 o 
  -4   3   3     4588.17     5001.11     51.83 o 
  -3   3   3    26489.79    27170.37    318.33 o 
  -2   3   3      214.56      139.66      5.55 o 
  -1   3   3      590.01      639.48     14.48 o 
   0   3   3     4009.23     4564.60     42.98 o 
   1   3   3      245.75      107.78      4.59 o 
   2   3   3     5954.70     5528.34     55.00 o 
   3   3   3      838.57      886.34     16.21 o 
   4   3   3       25.20        9.07      3.64 o 
   5   3   3    11316.75    11984.86    120.09 o 
   6   3   3       14.71        5.01      4.83 o 
   7   3   3      179.26      206.54     11.45 o 
   8   3   3      105.81      104.07      8.40 o 
   9   3   3       11.46        7.02      8.03 o 
  10   3   3        2.38       -4.92      9.77 o 
  11   3   3        1.05        7.58     11.84 o 
  12   3   3        9.75       28.56     13.77 o 
  13   3   3       46.81       33.28     15.96 o 
  14   3   3      780.67      758.35     53.91 o 
  15   3   3       31.69       21.90     23.61 o 
  16   3   3       30.25       67.66     32.33 o 
 -18   4   3      106.17      193.00     38.23 o 
 -17   4   3        0.06        6.83     29.29 o 
 -16   4   3      257.03      243.88     68.59 o 
 -15   4   3      503.08      502.55     43.62 o 
 -14   4   3      566.62      579.15     43.29 o 
 -13   4   3       23.82       23.61     15.16 o 
 -12   4   3      320.74      243.09     25.81 o 
 -11   4   3     8654.14     8940.54    150.17 o 
 -10   4   3     2972.30     2828.68     48.65 o 
  -9   4   3     3651.18     3657.00     50.89 o 
  -8   4   3       33.56       38.19      6.69 o 
  -7   4   3      302.29      295.47     10.65 o 
  -6   4   3     9773.36     9795.44    105.34 o 
  -5   4   3     1055.78     1261.96     21.10 o 
  -4   4   3     1061.81     1314.65     19.28 o 
  -3   4   3     3395.17     3587.78     42.42 o 
  -2   4   3      280.88      484.59     17.41 o 
  -1   4   3    26352.77    27177.61    246.16 o 
   0   4   3     1630.42     2012.38     25.74 o 
   1   4   3        0.87       -5.24      2.62 o 
   2   4   3       90.07      141.47      5.61 o 
   3   4   3     2864.36     3117.82     35.83 o 
   4   4   3     1227.50      996.23     17.51 o 
   5   4   3      850.95      945.84     18.18 o 
   6   4   3     1014.00      892.54     18.61 o 
   7   4   3     2388.43     2449.77     38.93 o 
   8   4   3       49.65       41.55      7.75 o 
   9   4   3      173.24      153.08     15.09 o 
  10   4   3      113.95       90.69     14.07 o 
  11   4   3      286.71      337.68     25.91 o 
  12   4   3     1728.13     1810.43     57.50 o 
  13   4   3      283.21      301.42     28.53 o 
  14   4   3       23.94       81.35     27.73 o 
  15   4   3       92.43      106.42     30.92 o 
  16   4   3       96.19      147.83     34.90 o 
 -17   5   3      135.51      132.42     33.14 o 
 -16   5   3       13.38       38.95     23.67 o 
 -15   5   3        4.62        5.44     25.43 o 
 -14   5   3      442.99      399.58     38.09 o 
 -13   5   3     1192.93     1262.52     51.92 o 
 -12   5   3     1641.17     1833.76     45.74 o 
 -11   5   3     3194.99     3105.75     54.34 o 
 -10   5   3        8.74        9.92      7.83 o 
  -9   5   3     2086.69     2110.33     46.83 o 
  -8   5   3     3396.51     3398.08     51.14 o 
  -7   5   3      521.85      567.97     23.06 o 
  -6   5   3      343.43      347.64     10.99 o 
  -5   5   3        7.82       15.53      4.28 o 
  -4   5   3      428.24      215.23      7.84 o 
  -3   5   3       39.37       75.12      4.86 o 
  -2   5   3      503.49      570.13     11.75 o 
  -1   5   3     4902.77     5218.12     49.78 o 
   0   5   3      181.34      133.48      7.28 o 
   1   5   3     3176.12     2852.50     34.79 o 
   2   5   3      450.88      410.85      8.39 o 
   3   5   3       35.99       45.40      4.80 o 
   4   5   3     2423.47     2329.93     28.78 o 
   5   5   3      662.16      629.56     25.88 o 
   6   5   3      220.35      192.58      9.69 o 
   7   5   3     1203.88     1226.77     23.81 o 
   8   5   3       17.05       25.35      7.19 o 
   9   5   3     8064.76     7966.40    187.73 o 
  10   5   3      833.73      784.61     47.17 o 
  11   5   3      878.07      858.96     37.74 o 
  12   5   3       56.04       67.60     17.07 o 
  13   5   3       70.08       46.68     16.81 o 
  14   5   3       49.42       53.61     19.92 o 
  15   5   3       51.05       35.79     34.36 o 
  16   5   3        1.36        2.49     24.42 o 
 -17   6   3       48.67       56.91     27.21 o 
 -16   6   3      347.44      374.46     45.66 o 
 -15   6   3      482.41      519.46     46.88 o 
 -14   6   3      111.19      111.96     43.26 o 
 -13   6   3      299.80      303.56     22.53 o 
 -12   6   3      453.61      555.58     25.06 o 
 -11   6   3       24.83        6.28      8.15 o 
 -10   6   3     1340.17     1351.99     47.34 o 
  -9   6   3     2566.44     2553.37     49.69 o 
  -8   6   3      445.19      451.89     16.54 o 
  -7   6   3      539.72      502.80     17.59 o 
  -6   6   3     3829.35     4062.42     44.82 o 
  -5   6   3     7745.85     8151.09     84.30 o 
  -4   6   3     1674.90     1722.90     22.91 o 
  -3   6   3      582.32      675.94     10.22 o 
  -2   6   3     1685.02     1587.48     21.85 o 
  -1   6   3      545.61      444.35      9.34 o 
   0   6   3     1014.66     1071.81     17.57 o 
   1   6   3      167.80      158.05      8.35 o 
   2   6   3     1071.45     1138.79     15.66 o 
   3   6   3       27.04       25.66      4.12 o 
   4   6   3    21444.75    21715.39    231.21 o 
   5   6   3     2960.47     2993.76     36.33 o 
   6   6   3      223.62      255.30     11.06 o 
   7   6   3     3775.29     3918.00     50.76 o 
   8   6   3      164.54      187.53     14.15 o 
   9   6   3     3055.60     3162.69     55.62 o 
  10   6   3      756.46      726.22     28.85 o 
  11   6   3       48.83       50.57     14.18 o 
  12   6   3     1404.90     1466.07     46.53 o 
  13   6   3      240.80      205.09     25.62 o 
  14   6   3      312.72      320.68     31.76 o 
  15   6   3       34.77       50.22     26.91 o 
 -17   7   3       93.79       74.03     30.41 o 
 -16   7   3      299.04      399.03     43.38 o 
 -15   7   3        0.78       20.55     29.36 o 
 -14   7   3      150.65      174.45     30.98 o 
 -13   7   3      358.79      362.47     21.30 o 
 -12   7   3     1265.00     1285.20     34.30 o 
 -11   7   3      311.18      289.46     19.85 o 
 -10   7   3     2430.06     2343.21     44.38 o 
  -9   7   3     5590.49     5721.93     79.51 o 
  -8   7   3     2224.52     2120.91     34.02 o 
  -7   7   3      459.32      387.95     12.41 o 
  -6   7   3      429.36      426.78     11.50 o 
  -5   7   3     7733.33     8046.09     73.45 o 
  -4   7   3     2413.50     2568.00     28.92 o 
  -3   7   3       69.76       93.39      4.20 o 
  -2   7   3        4.04        5.02      3.05 o 
  -1   7   3      100.83      108.72      5.36 o 
   0   7   3     1103.11     1160.54     19.20 o 
   1   7   3     3339.80     3837.81     51.88 o 
   2   7   3      291.60      387.00      9.52 o 
   3   7   3        4.44       17.88      3.79 o 
   4   7   3     6719.31     6800.73     78.15 o 
   5   7   3     5968.63     6485.41     70.78 o 
   6   7   3       33.98       40.63      6.71 o 
   7   7   3      127.46      141.90     10.13 o 
   8   7   3       16.09       22.56      7.90 o 
   9   7   3      686.65      698.71     24.45 o 
  10   7   3       73.03       16.04     11.11 o 
  11   7   3      125.40      125.25     17.29 o 
  12   7   3      129.15      112.84     16.82 o 
  13   7   3      179.60      192.95     21.94 o 
  14   7   3       15.11       26.48     17.08 o 
  15   7   3       33.50       37.07     36.26 o 
 -17   8   3       27.62       23.17     25.88 o 
 -16   8   3      396.61      485.14     45.96 o 
 -15   8   3        1.25       27.59     24.69 o 
 -14   8   3      120.96      143.09     30.22 o 
 -13   8   3      374.08      323.71     20.90 o 
 -12   8   3       30.44       34.69     10.64 o 
 -11   8   3       85.19       91.83     12.28 o 
 -10   8   3      414.68      451.78     19.95 o 
  -9   8   3        1.06        8.43      7.41 o 
  -8   8   3        0.05        1.27      5.58 o 
  -7   8   3      142.84      160.73      8.74 o 
  -6   8   3     6508.43     6421.44     65.50 o 
  -5   8   3        5.48        6.64      3.71 o 
  -4   8   3      203.90      279.70      8.06 o 
  -3   8   3       35.27       29.82      3.10 o 
  -2   8   3     6417.42     6708.38     65.02 o 
  -1   8   3      185.01      187.62      9.06 o 
   0   8   3     3838.50     3893.77     45.89 o 
   1   8   3        0.58        2.16      4.10 o 
   2   8   3     7503.68     7575.32     75.24 o 
   3   8   3     2855.10     3101.44     46.55 o 
   4   8   3     1569.01     1717.16     26.17 o 
   5   8   3      486.56      474.65     14.49 o 
   6   8   3      902.60      914.05     21.53 o 
   7   8   3     2486.89     2452.62     37.70 o 
   8   8   3       83.13       78.39      9.31 o 
   9   8   3       31.89       17.98      7.54 o 
  10   8   3      237.73      246.77     17.68 o 
  11   8   3       84.21       92.37     22.01 o 
  12   8   3       61.74       67.72     16.59 o 
  13   8   3       38.72       27.88     14.94 o 
  14   8   3       13.98        7.40     14.75 o 
  15   8   3      123.67       82.57     23.06 o 
 -17   9   3       82.95      102.27     43.70 o 
 -16   9   3        7.52       12.58     34.63 o 
 -15   9   3      527.88      537.14     45.86 o 
 -14   9   3      861.39      936.99     43.48 o 
 -13   9   3      374.44      355.11     24.47 o 
 -12   9   3      348.34      331.31     20.10 o 
 -11   9   3       17.30       21.70      9.45 o 
 -10   9   3      598.84      617.04     22.64 o 
  -9   9   3       34.28       28.98      9.47 o 
  -8   9   3      107.58       81.85      9.50 o 
  -7   9   3       93.14       84.01      7.27 o 
  -6   9   3       10.00        9.36      4.79 o 
  -5   9   3      149.73      147.14      7.64 o 
  -4   9   3      326.97      345.12      9.09 o 
  -3   9   3     2114.69     2329.03     24.81 o 
  -2   9   3      202.84      209.89     10.83 o 
  -1   9   3      505.77      494.62     13.24 o 
   0   9   3     2209.18     2346.97     39.55 o 
   1   9   3      808.86     1005.61     20.83 o 
   2   9   3      456.52      413.10     10.21 o 
   3   9   3     1544.53     1516.79     21.69 o 
   4   9   3        0.73       -2.00      3.75 o 
   5   9   3     3361.46     3488.59     44.96 o 
   6   9   3        6.17        6.77      5.25 o 
   7   9   3     1161.86     1092.50     33.83 o 
   8   9   3        0.73       10.56      6.87 o 
   9   9   3      572.66      520.77     19.21 o 
  10   9   3     2538.37     2478.74     51.65 o 
  11   9   3     1985.95     2051.89     90.63 o 
  12   9   3     1142.70     1183.20     42.02 o 
  13   9   3       52.60       51.24     16.23 o 
  14   9   3      292.76      276.99     27.24 o 
  15   9   3      436.29      467.02     51.62 o 
 -16  10   3        0.81      -18.52     20.21 o 
 -15  10   3      323.14      334.91     50.81 o 
 -14  10   3       26.98       21.16     12.30 o 
 -13  10   3      629.83      633.62     31.43 o 
 -12  10   3      691.03      816.04     30.19 o 
 -11  10   3      701.32      780.60     24.68 o 
 -10  10   3       33.34       55.29      9.66 o 
  -9  10   3       13.93        9.06      7.44 o 
  -8  10   3      292.17      306.30     12.51 o 
  -7  10   3     7608.77     7487.61     77.40 o 
  -6  10   3     2032.43     2133.33     30.09 o 
  -5  10   3     3743.87     4026.37     45.70 o 
  -4  10   3      108.66      131.21      6.17 o 
  -3  10   3     2212.91     2122.66     24.94 o 
  -2  10   3        0.47        2.30      2.52 o 
  -1  10   3      134.10      186.53      9.28 o 
   0  10   3       27.10       40.29      6.27 o 
   1  10   3      823.95      852.00     19.71 o 
   2  10   3     3894.12     3882.32     41.92 o 
   3  10   3      520.31      552.84     13.32 o 
   4  10   3     5108.34     4789.83     62.38 o 
   5  10   3      115.38       94.99      9.33 o 
   6  10   3        9.37       11.84      6.58 o 
   7  10   3      495.53      478.83     25.74 o 
   8  10   3       19.24       21.89      7.96 o 
   9  10   3     2349.11     2314.67     44.74 o 
  10  10   3      128.09      127.08     16.69 o 
  11  10   3       30.38       25.54     12.40 o 
  12  10   3      683.05      769.34     36.13 o 
  13  10   3      234.33      268.20     30.09 o 
  14  10   3       58.79       69.76     24.25 o 
 -16  11   3      189.49      196.73     38.31 o 
 -15  11   3      794.17      895.23     48.22 o 
 -14  11   3      349.29      354.93     25.07 o 
 -13  11   3       53.18       78.54     14.73 o 
 -12  11   3        8.41        8.55     10.08 o 
 -11  11   3       16.63        8.62      9.38 o 
 -10  11   3      444.71      466.96     19.97 o 
  -9  11   3     1278.08     1343.94     28.47 o 
  -8  11   3      461.22      428.57     14.64 o 
  -7  11   3      714.75      597.87     16.19 o 
  -6  11   3      918.50      862.51     18.21 o 
  -5  11   3      195.97      160.08      8.68 o 
  -4  11   3     3576.20     3386.53     35.27 o 
  -3  11   3      184.60      208.45      7.39 o 
  -2  11   3      255.98      255.90      8.98 o 
  -1  11   3      489.71      469.33     13.77 o 
   0  11   3      482.97      510.95     15.28 o 
   1  11   3      499.42      483.30     11.87 o 
   2  11   3     1335.85     1420.30     22.33 o 
   3  11   3     1228.81     1219.55     21.40 o 
   4  11   3      181.41      150.56      9.69 o 
   5  11   3     1908.07     1882.90     34.68 o 
   6  11   3       43.09       62.84      9.24 o 
   7  11   3      247.86      204.25     16.73 o 
   8  11   3     1732.61     1649.80     38.99 o 
   9  11   3      156.08      118.42     15.88 o 
  10  11   3       16.33       10.40      9.99 o 
  11  11   3      299.20      263.99     23.31 o 
  12  11   3      359.18      397.80     28.86 o 
  13  11   3       38.78       62.29     17.68 o 
  14  11   3       74.82       57.15     18.80 o 
 -16  12   3      241.05      211.41     39.17 o 
 -15  12   3       13.33       41.12     21.50 o 
 -14  12   3      115.88      114.51     17.84 o 
 -13  12   3      642.76      744.73     31.86 o 
 -12  12   3      105.51       91.60     14.73 o 
 -11  12   3       34.48       24.64     10.78 o 
 -10  12   3      598.16      551.22     24.04 o 
  -9  12   3       30.63       30.60      9.53 o 
  -8  12   3      638.14      555.76     18.24 o 
  -7  12   3        1.61       -1.62      5.84 o 
  -6  12   3     2703.11     2648.16     36.02 o 
  -5  12   3      151.13      110.02      7.56 o 
  -4  12   3     2866.42     2691.17     32.63 o 
  -3  12   3      169.74      181.37     13.28 o 
  -2  12   3      206.45      264.82     12.76 o 
  -1  12   3     1165.27     1157.53     17.22 o 
   0  12   3       66.52       45.08      5.15 o 
   1  12   3       93.52       88.54      5.57 o 
   2  12   3      778.28      786.29     21.27 o 
   3  12   3     1868.83     1896.89     32.65 o 
   4  12   3      290.97      272.62     12.53 o 
   5  12   3      102.63       79.32     10.36 o 
   6  12   3      201.18      181.43     12.28 o 
   7  12   3     1149.06     1059.77     28.33 o 
   8  12   3      499.88      496.66     28.31 o 
   9  12   3        4.44        5.21      8.38 o 
  10  12   3        5.88        3.23     10.00 o 
  11  12   3      432.20      456.99     28.88 o 
  12  12   3       49.17       50.80     16.30 o 
  13  12   3      223.42      178.68     23.84 o 
  14  12   3      190.72      226.68     26.15 o 
 -15  13   3      225.71      268.04     33.90 o 
 -14  13   3      316.34      314.40     24.68 o 
 -13  13   3     1030.23     1063.19     36.78 o 
 -12  13   3      267.51      251.07     23.33 o 
 -11  13   3       81.30       78.61     13.25 o 
 -10  13   3      141.85      133.45     14.81 o 
  -9  13   3      172.88      138.28     14.45 o 
  -8  13   3      342.80      371.79     19.00 o 
  -7  13   3       57.69       44.49      8.11 o 
  -6  13   3        4.50        9.82      7.59 o 
  -5  13   3     4543.26     4386.18     52.35 o 
  -4  13   3        0.60        4.14      4.76 o 
  -3  13   3     2614.18     2484.94     41.78 o 
  -2  13   3     1123.31     1016.74     16.18 o 
  -1  13   3      596.72      626.36     12.97 o 
   0  13   3      717.37      731.50     14.00 o 
   1  13   3      668.00      692.41     17.91 o 
   2  13   3     3236.68     3333.74     44.55 o 
   3  13   3        1.41        6.35      5.75 o 
   4  13   3      348.06      338.29     18.01 o 
   5  13   3       59.76       66.48      8.72 o 
   6  13   3      938.67      881.27     23.18 o 
   7  13   3      117.03       86.60     10.29 o 
   8  13   3       16.65       19.51      8.56 o 
   9  13   3      537.01      517.92     33.80 o 
  10  13   3     1861.49     1852.03     52.11 o 
  11  13   3     1202.63     1158.98     46.79 o 
  12  13   3      129.08      117.77     20.19 o 
  13  13   3      130.21      154.07     22.52 o 
 -15  14   3        8.56       19.01     16.67 o 
 -14  14   3      331.84      357.10     26.37 o 
 -13  14   3       11.24       15.87     13.06 o 
 -12  14   3      240.13      278.68     23.62 o 
 -11  14   3       77.65      108.25     16.79 o 
 -10  14   3        0.44       14.77      9.88 o 
  -9  14   3       47.27       33.76     10.65 o 
  -8  14   3      513.52      401.46     20.72 o 
  -7  14   3       26.26       14.11      7.28 o 
  -6  14   3     1738.98     1678.55     40.04 o 
  -5  14   3     4889.82     4823.48     63.23 o 
  -4  14   3       35.25       38.50      9.29 o 
  -3  14   3      829.59      818.94     28.51 o 
  -2  14   3     5919.06     5564.00     67.39 o 
  -1  14   3     1078.88     1120.26     21.48 o 
   0  14   3      448.85      455.71     19.29 o 
   1  14   3      179.42      175.72     11.42 o 
   2  14   3     6525.95     6264.32     72.46 o 
   3  14   3     7869.87     7603.33     92.02 o 
   4  14   3      608.12      600.01     18.65 o 
   5  14   3       20.34        4.77      6.44 o 
   6  14   3      134.74      108.82     11.05 o 
   7  14   3      323.65      313.40     17.56 o 
   8  14   3      427.49      417.40     20.30 o 
   9  14   3      404.37      370.66     20.27 o 
  10  14   3       21.55       36.45     11.33 o 
  11  14   3      142.26      169.72     18.88 o 
  12  14   3      363.14      401.76     30.14 o 
  13  14   3       75.56      104.61     21.41 o 
 -14  15   3        3.51       -1.87     14.05 o 
 -13  15   3       34.08       29.90     13.82 o 
 -12  15   3      165.80      174.28     21.83 o 
 -11  15   3       60.84       48.29     12.77 o 
 -10  15   3      114.52      117.81     15.07 o 
  -9  15   3        3.35       10.79      9.13 o 
  -8  15   3      515.32      464.92     30.40 o 
  -7  15   3       25.22       17.88      9.07 o 
  -6  15   3       10.04       14.55      7.52 o 
  -5  15   3      299.30      286.49     15.06 o 
  -4  15   3      123.92       96.90     10.68 o 
  -3  15   3      154.15      143.54     11.58 o 
  -2  15   3     1140.94     1089.30     24.24 o 
  -1  15   3        3.63        0.14      5.77 o 
   0  15   3      586.42      613.97     20.73 o 
   1  15   3       34.07       32.59      7.51 o 
   2  15   3      263.77      254.94     12.60 o 
   3  15   3      938.95      969.33     25.49 o 
   4  15   3      975.44      930.06     24.65 o 
   5  15   3      268.35      292.18     15.76 o 
   6  15   3      267.35      296.23     18.04 o 
   7  15   3       21.97       13.33      8.53 o 
   8  15   3      229.84      231.94     16.91 o 
   9  15   3      511.80      494.33     23.28 o 
  10  15   3       85.95       89.14     13.86 o 
  11  15   3     1129.21     1155.42     43.40 o 
  12  15   3      555.86      597.27     43.88 o 
  13  15   3      180.36      178.81     25.48 o 
 -14  16   3       37.22       45.80     17.47 o 
 -13  16   3      334.90      369.30     26.21 o 
 -12  16   3        2.12       -6.65     11.75 o 
 -11  16   3      263.85      259.13     21.42 o 
 -10  16   3      269.15      237.35     22.16 o 
  -9  16   3      807.98      755.75     32.53 o 
  -8  16   3      195.46      208.02     19.30 o 
  -7  16   3      365.86      389.67     19.64 o 
  -6  16   3       85.72       86.56     10.99 o 
  -5  16   3      406.61      420.75     25.12 o 
  -4  16   3       10.36       15.37      8.48 o 
  -3  16   3      844.84      772.26     24.30 o 
  -2  16   3       25.38       34.63      7.90 o 
  -1  16   3      436.38      438.28     16.43 o 
   0  16   3     2019.50     1808.66     29.52 o 
   1  16   3      110.71      100.69     10.24 o 
   2  16   3       32.14       27.60      7.89 o 
   3  16   3      820.01      813.09     25.42 o 
   4  16   3     1482.11     1367.38     31.14 o 
   5  16   3     1352.77     1333.41     31.58 o 
   6  16   3       32.55       32.51      9.08 o 
   7  16   3       42.66       24.41      9.65 o 
   8  16   3      148.16      121.08     13.96 o 
   9  16   3        4.16        1.89      9.81 o 
  10  16   3       29.87       26.59     11.63 o 
  11  16   3      155.46      199.72     23.56 o 
  12  16   3      624.22      673.80     38.51 o 
 -13  17   3     1144.73     1262.03     48.82 o 
 -12  17   3      194.79      191.59     23.98 o 
 -11  17   3       61.49       47.81     15.73 o 
 -10  17   3      610.07      640.17     32.90 o 
  -9  17   3      102.47      120.12     21.30 o 
  -8  17   3       97.02      104.57     14.25 o 
  -7  17   3      176.26      206.64     24.91 o 
  -6  17   3       71.21       58.60     10.33 o 
  -5  17   3     1939.00     1849.76     41.55 o 
  -4  17   3     1513.00     1403.92     34.92 o 
  -3  17   3     4277.10     4060.32     66.53 o 
  -2  17   3       46.96       53.12     11.12 o 
  -1  17   3       93.98       61.26     11.58 o 
   0  17   3     1404.37     1352.09     27.10 o 
   1  17   3     2574.88     2342.80     42.48 o 
   2  17   3     4063.52     3970.01     60.29 o 
   3  17   3      815.58      806.43     26.18 o 
   4  17   3     1246.77     1194.76     32.82 o 
   5  17   3       30.04       23.65      9.20 o 
   6  17   3        6.75       13.16      9.46 o 
   7  17   3       66.44       49.72     10.60 o 
   8  17   3      204.59      204.84     17.14 o 
   9  17   3      372.25      344.31     21.31 o 
  10  17   3      914.39     1013.76     33.81 o 
  11  17   3      173.21      165.07     33.88 o 
 -13  18   3      266.35      295.43     38.77 o 
 -12  18   3       98.70       91.78     19.89 o 
 -11  18   3        0.38       -2.42     13.55 o 
 -10  18   3        5.97       17.39     12.00 o 
  -9  18   3      164.53      163.12     20.25 o 
  -8  18   3      378.75      377.71     30.32 o 
  -7  18   3       38.07       41.30     11.41 o 
  -6  18   3      903.50      853.51     29.00 o 
  -5  18   3       64.37       57.71     11.85 o 
  -4  18   3      115.97       94.79     16.68 o 
  -3  18   3      695.50      651.38     24.61 o 
  -2  18   3      834.65      802.95     24.42 o 
  -1  18   3        6.51       -2.33      7.63 o 
   0  18   3      249.45      230.32     15.09 o 
   1  18   3     2119.86     1990.39     35.41 o 
   2  18   3       56.42       38.08      9.53 o 
   3  18   3     1620.35     1496.36     50.18 o 
   4  18   3      305.87      333.22     19.84 o 
   5  18   3      130.13      166.05     16.09 o 
   6  18   3       98.27      106.96     16.81 o 
   7  18   3       33.32       31.03     11.77 o 
   8  18   3       30.73       43.96     12.91 o 
   9  18   3      176.77      139.05     18.60 o 
  10  18   3      592.74      665.90     36.42 o 
  11  18   3       32.49       41.65     17.92 o 
 -12  19   3      531.75      577.11     32.09 o 
 -11  19   3       89.11       75.09     17.32 o 
 -10  19   3      549.78      623.65     30.86 o 
  -9  19   3        7.15        6.51     11.10 o 
  -8  19   3      272.20      284.90     21.31 o 
  -7  19   3      306.33      306.37     24.01 o 
  -6  19   3      294.94      237.72     18.69 o 
  -5  19   3     1485.20     1531.54     39.69 o 
  -4  19   3       42.54       40.61     13.97 o 
  -3  19   3        7.73       13.46      9.12 o 
  -2  19   3     1730.07     1735.73     37.88 o 
  -1  19   3      905.36      896.46     26.63 o 
   0  19   3       46.65       43.13      9.87 o 
   1  19   3       85.94       79.43      9.83 o 
   2  19   3      158.75      151.32     13.78 o 
   3  19   3      794.73      736.28     27.52 o 
   4  19   3      228.52      249.08     22.95 o 
   5  19   3       68.89       45.19     17.23 o 
   6  19   3       68.53       58.34     12.15 o 
   7  19   3      121.93      138.49     16.87 o 
   8  19   3        2.37      -12.04     10.46 o 
   9  19   3       28.86       41.65     13.49 o 
  10  19   3      222.36      224.54     29.95 o 
 -11  20   3     1286.43     1455.20     58.19 o 
 -10  20   3      563.19      579.70     30.80 o 
  -9  20   3      522.38      576.37     29.57 o 
  -8  20   3       29.87       14.62     13.41 o 
  -7  20   3      127.05      127.07     18.43 o 
  -6  20   3       45.03       69.19     14.27 o 
  -5  20   3      222.60      193.96     17.85 o 
  -4  20   3       92.90       66.50     15.08 o 
  -3  20   3      547.33      562.32     25.36 o 
  -2  20   3        5.04       10.94      8.88 o 
  -1  20   3       47.55       14.28     12.10 o 
   0  20   3       62.90       63.64     12.23 o 
   1  20   3      267.47      244.58     16.98 o 
   2  20   3      269.40      289.25     15.79 o 
   3  20   3        7.64        1.70      8.94 o 
   4  20   3       52.09       53.10     11.61 o 
   5  20   3       10.66        9.35     10.32 o 
   6  20   3      151.77      150.74     17.44 o 
   7  20   3        9.10       39.06     13.29 o 
   8  20   3       12.40       10.03     11.84 o 
   9  20   3       13.31       10.42     13.07 o 
 -10  21   3        0.41       28.21     14.68 o 
  -9  21   3        3.51       -0.67     14.43 o 
  -8  21   3        0.10        1.36     13.54 o 
  -7  21   3        0.00       13.78     13.00 o 
  -6  21   3       88.27       96.21     17.35 o 
  -5  21   3       22.26       14.50     11.43 o 
  -4  21   3      430.53      432.49     25.23 o 
  -3  21   3     1200.24     1217.78     36.43 o 
  -2  21   3      578.04      529.54     24.75 o 
  -1  21   3      171.15      201.70     16.43 o 
   0  21   3       78.31       95.91     13.23 o 
   1  21   3      342.62      316.14     19.36 o 
   2  21   3        3.86        1.03      9.04 o 
   3  21   3      143.41      171.83     15.03 o 
   4  21   3        0.62       17.14     11.27 o 
   5  21   3      310.12      276.42     21.53 o 
   6  21   3      481.70      511.54     51.64 o 
   7  21   3      152.29      168.54     19.11 o 
   8  21   3      160.15      141.77     19.61 o 
  -9  22   3       29.51       50.92     17.81 o 
  -8  22   3       77.07       95.30     19.26 o 
  -7  22   3        6.97       32.56     14.63 o 
  -6  22   3      456.91      456.09     29.69 o 
  -5  22   3      378.46      381.73     24.56 o 
  -4  22   3      275.07      265.81     21.22 o 
  -3  22   3        1.59       28.17     12.01 o 
  -2  22   3       98.22       76.50     13.95 o 
  -1  22   3       15.42      -11.83      8.71 o 
   0  22   3      578.00      578.02     25.70 o 
   1  22   3      983.37      970.72     31.18 o 
   2  22   3      200.75      166.42     17.60 o 
   3  22   3      341.04      320.51     19.31 o 
   4  22   3      265.60      237.11     21.19 o 
   5  22   3        7.60       15.11     12.47 o 
   6  22   3       12.68       14.59     12.92 o 
   7  22   3       27.86       24.26     13.72 o 
  -7  23   3      248.57      313.94     35.07 o 
  -6  23   3       15.82       11.60     14.16 o 
  -5  23   3      161.53      220.11     23.77 o 
  -4  23   3       17.16       24.38     12.73 o 
  -3  23   3        2.27       13.33     11.90 o 
  -2  23   3      352.20      401.79     24.65 o 
  -1  23   3      169.30      201.70     18.06 o 
   0  23   3        0.92       16.40     10.42 o 
   1  23   3       11.48        5.11     10.71 o 
   2  23   3      303.13      260.24     21.47 o 
   3  23   3      119.57      136.18     23.28 o 
   4  23   3       14.28       -3.46     10.22 o 
   5  23   3       43.01       26.91     11.90 o 
   6  23   3       67.11       79.31     17.30 o 
  -6  24   3       28.02       45.84     20.13 o 
  -5  24   3      321.65      393.70     29.58 o 
  -4  24   3      259.11      302.21     23.94 o 
  -3  24   3       16.48        3.68     12.47 o 
  -2  24   3       48.27       18.63     12.98 o 
  -1  24   3      127.25      127.21     16.19 o 
   0  24   3       91.49       72.09     14.45 o 
   1  24   3      590.05      602.75     27.60 o 
   2  24   3      386.70      361.75     25.11 o 
   3  24   3       97.17      129.18     20.85 o 
   4  24   3      513.99      560.61     30.61 o 
  -2  25   3       73.42       63.10     16.36 o 
  -1  25   3      109.55      156.44     19.34 o 
   0  25   3        0.38       -8.32     10.73 o 
 -18   0   4      283.02      243.92     57.36 o 
 -17   0   4       13.97       25.16     35.31 o 
 -16   0   4     1048.44     1190.50     89.69 o 
 -15   0   4     2365.72     2498.69    125.81 o 
 -14   0   4     1443.64     1516.94     91.72 o 
 -13   0   4      728.68      597.68     57.36 o 
 -12   0   4      387.26      359.57     30.56 o 
 -11   0   4      590.43      491.51     33.47 o 
 -10   0   4     4355.20     4046.15     98.33 o 
  -9   0   4     3689.22     3260.42    119.69 o 
  -8   0   4       76.11       99.32     15.62 o 
  -7   0   4      105.72       96.28     11.15 o 
  -6   0   4     5480.78     5563.24    110.53 o 
  -5   0   4     6616.56     7192.80    243.17 o 
  -4   0   4      489.48      806.42     26.04 o 
  -3   0   4     2443.72     2172.41     47.48 o 
  -2   0   4     1330.90     1561.12     30.19 o 
  -1   0   4   129288.38   134987.86   2198.47 o 
   0   0   4    96358.54   109944.25   1790.43 o 
   1   0   4     3573.62     3876.14     75.96 o 
   2   0   4       29.63       25.01      7.41 o 
   3   0   4     6327.15     6240.88    119.62 o 
   4   0   4     2623.96     2734.23     64.51 o 
   5   0   4     1960.09     2046.65     55.36 o 
   6   0   4      100.23       94.78     15.02 o 
   7   0   4     2504.66     2571.00     71.04 o 
   8   0   4     1559.21     1419.71     51.70 o 
   9   0   4     5395.37     5328.02    180.74 o 
  10   0   4     1593.31     1596.72     61.05 o 
  11   0   4      590.39      581.52     42.21 o 
  12   0   4     2603.54     2820.54    132.17 o 
  13   0   4     1656.04     1435.23     96.05 o 
  14   0   4       37.44       51.81     35.99 o 
  15   0   4      764.11     1051.29     90.23 o 
 -18   1   4       46.72       57.13     28.91 o 
 -17   1   4      804.69      837.36     73.32 o 
 -16   1   4       61.08       52.04     25.94 o 
 -15   1   4      184.60      159.55     29.57 o 
 -14   1   4      153.66      139.23     36.66 o 
 -13   1   4      327.71      394.01     35.06 o 
 -12   1   4      955.62     1026.38     39.27 o 
 -11   1   4     1103.03     1024.45     32.12 o 
 -10   1   4        7.97        6.89      6.24 o 
  -9   1   4     1890.98     1865.86     31.00 o 
  -8   1   4     2715.68     2952.69     37.63 o 
  -7   1   4     2268.48     2126.18     35.24 o 
  -6   1   4     1898.88     1930.37     46.30 o 
  -5   1   4      106.70      108.61      7.10 o 
  -4   1   4       73.47       57.09      8.79 o 
  -3   1   4     3324.27     2929.12     48.39 o 
  -2   1   4     2109.12     1971.57     27.36 o 
  -1   1   4    25504.53    27573.35    372.74 o 
   0   1   4      116.31       85.08      4.78 o 
   1   1   4     5673.26     6347.35     61.73 o 
   2   1   4     1636.65     2273.64     32.80 o 
   3   1   4     4702.18     4712.60     54.53 o 
   4   1   4      453.96      495.81     16.23 o 
   5   1   4      577.97      600.52     17.00 o 
   6   1   4     2370.77     2238.39     38.70 o 
   7   1   4     4505.58     4640.65     87.62 o 
   8   1   4       28.10       13.54      8.28 o 
   9   1   4     1205.68     1224.57     48.95 o 
  10   1   4     3260.95     3215.09     65.48 o 
  11   1   4      160.34      125.36     21.98 o 
  12   1   4     1033.25     1065.34     44.68 o 
  13   1   4      322.93      321.88     38.40 o 
  14   1   4        4.13       12.98     21.01 o 
  15   1   4     1479.47     1563.14     76.28 o 
 -18   2   4      126.44      165.29     35.56 o 
 -17   2   4       24.96       61.33     25.73 o 
 -16   2   4       54.50      113.25     28.73 o 
 -15   2   4        4.53       21.37     20.83 o 
 -14   2   4       43.54       37.26     19.98 o 
 -13   2   4      158.34      149.86     20.95 o 
 -12   2   4       91.50       68.81     15.59 o 
 -11   2   4        5.66       -0.99      7.61 o 
 -10   2   4      121.88      112.21     10.98 o 
  -9   2   4      190.56      153.95      9.95 o 
  -8   2   4      300.34      371.31     12.00 o 
  -7   2   4       12.71       11.74      5.48 o 
  -6   2   4       57.43      113.39      6.93 o 
  -5   2   4      267.73      221.89     12.64 o 
  -4   2   4     4983.63     4947.47     60.32 o 
  -3   2   4     1952.83     1814.63     29.70 o 
  -2   2   4     1037.78     1089.76     17.49 o 
  -1   2   4      411.16      654.95     17.20 o 
   0   2   4    39100.52    43344.63    358.84 o 
   1   2   4      479.03      599.31     10.19 o 
   2   2   4        3.25        4.04      3.69 o 
   3   2   4       21.92       32.53      4.15 o 
   4   2   4       19.77       26.76      9.56 o 
   5   2   4      517.32      534.95     16.32 o 
   6   2   4     1836.57     1894.38     29.95 o 
   7   2   4     1013.50     1034.14     23.26 o 
   8   2   4       91.43       78.92     15.41 o 
   9   2   4     7996.79     7964.71    120.67 o 
  10   2   4        2.22       -3.87      9.45 o 
  11   2   4       50.24       54.53     16.06 o 
  12   2   4     1606.95     1553.50     80.97 o 
  13   2   4      788.06      785.28     96.73 o 
  14   2   4      289.66      255.76     38.31 o 
  15   2   4       20.33       32.27     25.56 o 
 -18   3   4      105.71      137.47     32.69 o 
 -17   3   4      839.73      943.17     62.37 o 
 -16   3   4     1348.53     1539.62    172.55 o 
 -15   3   4      260.58      264.70     34.81 o 
 -14   3   4       12.94        3.88     16.74 o 
 -13   3   4       87.81      105.32     20.36 o 
 -12   3   4      308.27      222.67     21.34 o 
 -11   3   4      184.36      108.23     20.43 o 
 -10   3   4      276.12      288.31     15.70 o 
  -9   3   4      359.26      330.24     13.92 o 
  -8   3   4       79.17       54.93      6.90 o 
  -7   3   4      616.16      654.56     16.05 o 
  -6   3   4      222.49      326.16     10.20 o 
  -5   3   4      364.60      407.59     10.49 o 
  -4   3   4        3.44       11.82      5.85 o 
  -3   3   4     4500.49     4246.95     49.01 o 
  -2   3   4     3401.44     3686.27     47.40 o 
  -1   3   4     4222.22     4928.81     59.67 o 
   0   3   4     2349.93     2462.96     29.85 o 
   1   3   4      349.74      429.76      7.64 o 
   2   3   4       19.18       10.72      2.67 o 
   3   3   4     1007.60     1023.93     20.14 o 
   4   3   4     1705.61     1665.44     24.49 o 
   5   3   4      737.66      731.99     15.88 o 
   6   3   4     2750.44     2933.66     38.30 o 
   7   3   4       77.84       91.52      9.06 o 
   8   3   4      952.29      918.56     32.93 o 
   9   3   4       29.27       50.24     11.93 o 
  10   3   4        5.08        6.09     11.17 o 
  11   3   4      447.87      372.36     28.16 o 
  12   3   4       37.06       59.81     18.04 o 
  13   3   4        5.64        9.27     15.19 o 
  14   3   4       16.20       22.63     25.70 o 
  15   3   4       22.13       34.51     26.24 o 
 -18   4   4      106.84      122.33     35.11 o 
 -17   4   4      619.91      684.26     83.06 o 
 -16   4   4      638.87      813.56    101.53 o 
 -15   4   4      686.15      732.45     50.54 o 
 -14   4   4     1411.84     1478.41     74.41 o 
 -13   4   4       33.50       21.34     23.38 o 
 -12   4   4      159.07      152.77     24.46 o 
 -11   4   4      864.63      823.14     25.26 o 
 -10   4   4     2945.43     2817.57     47.98 o 
  -9   4   4     1771.42     1735.92     30.85 o 
  -8   4   4      499.69      476.94     14.78 o 
  -7   4   4        7.47        9.66      4.51 o 
  -6   4   4      588.67      516.05     12.89 o 
  -5   4   4     2493.93     2362.20     30.28 o 
  -4   4   4     4925.21     5418.52     52.76 o 
  -3   4   4       52.34       52.42      3.07 o 
  -2   4   4      610.83      617.84     13.11 o 
  -1   4   4     9372.98     9371.31     75.03 o 
   0   4   4      743.16      688.79     10.95 o 
   1   4   4      859.46      825.22     12.88 o 
   2   4   4      181.09      209.87      6.54 o 
   3   4   4      302.01      311.83      9.36 o 
   4   4   4     2201.54     2495.61     32.86 o 
   5   4   4     1625.51     1527.60     24.62 o 
   6   4   4     1489.90     1510.76     25.76 o 
   7   4   4        0.87        2.30      6.32 o 
   8   4   4     4094.49     4041.82     66.49 o 
   9   4   4      629.52      627.53     23.40 o 
  10   4   4     1012.55      953.33     33.98 o 
  11   4   4        1.89       14.05     12.43 o 
  12   4   4       19.22       25.69     14.59 o 
  13   4   4      271.35      192.65     25.22 o 
  14   4   4      682.16      830.78     57.38 o 
  15   4   4      590.38      637.22     54.25 o 
 -18   5   4        3.54       14.35     23.86 o 
 -17   5   4     1048.42     1324.80     69.65 o 
 -16   5   4       20.13       41.86     33.28 o 
 -15   5   4        0.48       20.15     20.29 o 
 -14   5   4       47.05       59.60     16.77 o 
 -13   5   4      945.26      898.67     99.77 o 
 -12   5   4      413.37      368.30     24.86 o 
 -11   5   4       13.65        5.46      8.36 o 
 -10   5   4       18.87       30.15      8.68 o 
  -9   5   4     1889.71     1934.80     36.80 o 
  -8   5   4     7477.55     7669.72     87.84 o 
  -7   5   4      635.82      713.24     17.09 o 
  -6   5   4     1167.92     1464.94     25.00 o 
  -5   5   4      737.69      842.42     17.15 o 
  -4   5   4     4201.66     4560.93     50.11 o 
  -3   5   4     6176.98     6656.17     64.19 o 
  -2   5   4     1681.87     1970.83     24.03 o 
  -1   5   4     2590.44     2602.37     28.89 o 
   0   5   4        2.69        7.12      3.00 o 
   1   5   4     1164.29     1154.61     16.45 o 
   2   5   4      339.37      318.76      7.08 o 
   3   5   4     1156.28     1241.31     19.58 o 
   4   5   4       43.37       40.89      5.91 o 
   5   5   4      593.87      657.74     14.50 o 
   6   5   4      390.64      450.49     14.04 o 
   7   5   4      376.24      313.13     13.02 o 
   8   5   4       38.88       28.26      8.61 o 
   9   5   4       33.98       31.27     11.02 o 
  10   5   4      906.15      832.96     31.68 o 
  11   5   4      289.91      307.23     48.99 o 
  12   5   4       90.68       80.96     19.97 o 
  13   5   4       42.86       39.12     17.49 o 
  14   5   4      153.78      150.95     25.67 o 
  15   5   4       78.87      153.71     35.51 o 
 -17   6   4      131.05      165.61     34.29 o 
 -16   6   4       85.65      118.22     29.85 o 
 -15   6   4       62.89        9.49     19.64 o 
 -14   6   4       40.15       21.20     14.41 o 
 -13   6   4      722.27      737.67     35.91 o 
 -12   6   4       20.51       22.93      9.82 o 
 -11   6   4        0.05        5.36      8.63 o 
 -10   6   4      969.17      883.76     25.37 o 
  -9   6   4     1381.25     1422.59     30.89 o 
  -8   6   4      104.47      125.35      9.82 o 
  -7   6   4      145.02      167.09     10.46 o 
  -6   6   4      612.63      516.68     16.63 o 
  -5   6   4      352.63      371.55     10.30 o 
  -4   6   4      951.91      942.23     13.56 o 
  -3   6   4     1007.56      950.57     13.97 o 
  -2   6   4     1231.68     1144.78     17.27 o 
  -1   6   4     4288.09     4550.87     43.13 o 
   0   6   4      226.79      230.41      7.29 o 
   1   6   4     3698.76     4117.72     45.29 o 
   2   6   4      377.57      403.30     17.34 o 
   3   6   4     1192.08     1150.89     17.18 o 
   4   6   4      303.88      266.17     10.88 o 
   5   6   4     7135.11     7113.60     71.69 o 
   6   6   4       55.76       60.51      6.90 o 
   7   6   4      194.89      168.87     10.62 o 
   8   6   4       14.82       33.52      8.41 o 
   9   6   4     2742.01     2645.87     56.56 o 
  10   6   4      766.42      706.80     29.24 o 
  11   6   4      447.82      402.46     25.39 o 
  12   6   4       57.51       31.68     14.25 o 
  13   6   4        5.96       -1.58     14.46 o 
  14   6   4       96.72       86.82     21.32 o 
  15   6   4        0.00      -27.54     22.82 o 
 -17   7   4      463.59      585.11     51.37 o 
 -16   7   4      499.84      627.24     86.58 o 
 -15   7   4       72.29      100.24     25.37 o 
 -14   7   4      235.62      208.23     25.06 o 
 -13   7   4       14.43       17.31     10.80 o 
 -12   7   4       26.73       20.55     10.10 o 
 -11   7   4     2728.92     2463.62     56.10 o 
 -10   7   4       32.20       32.47      8.71 o 
  -9   7   4       98.54       46.78      9.76 o 
  -8   7   4      541.97      421.12     15.40 o 
  -7   7   4     7627.17     7529.33     78.24 o 
  -6   7   4      893.50      822.64     15.74 o 
  -5   7   4      185.84      138.26      6.62 o 
  -4   7   4     1637.24     1645.57     18.76 o 
  -3   7   4    11305.29    11136.50    102.90 o 
  -2   7   4     2382.90     2629.77     32.87 o 
  -1   7   4      763.75      846.98     14.53 o 
   0   7   4     1068.42     1177.61     17.66 o 
   1   7   4     6713.36     6951.44     66.66 o 
   2   7   4      525.67      687.15     16.61 o 
   3   7   4      449.90      435.28     10.60 o 
   4   7   4      264.78      277.31      9.66 o 
   5   7   4      280.28      252.98     10.10 o 
   6   7   4     7229.48     6812.71     76.48 o 
   7   7   4     3496.38     3362.99     46.68 o 
   8   7   4     6914.56     7156.73     83.44 o 
   9   7   4       23.25       31.44      9.90 o 
  10   7   4      517.60      459.98     25.38 o 
  11   7   4      195.16      184.19     19.59 o 
  12   7   4      106.08      118.53     23.37 o 
  13   7   4      883.75      834.86     56.25 o 
  14   7   4       40.35       58.08     25.74 o 
  15   7   4        6.69      -29.63     31.93 o 
 -17   8   4       36.86       36.47     28.07 o 
 -16   8   4       62.11       68.23     26.06 o 
 -15   8   4       49.23       43.19     17.36 o 
 -14   8   4        9.43       25.31     15.59 o 
 -13   8   4      495.37      507.27     24.51 o 
 -12   8   4      659.19      709.44     26.03 o 
 -11   8   4       56.64       35.90     11.62 o 
 -10   8   4     1481.62     1287.06     64.23 o 
  -9   8   4      338.06      310.71     16.12 o 
  -8   8   4     4358.60     4074.69     60.34 o 
  -7   8   4     1027.59     1003.20     18.78 o 
  -6   8   4      109.69      109.21      7.64 o 
  -5   8   4       21.16       59.15      5.64 o 
  -4   8   4      791.08      865.14     12.74 o 
  -3   8   4       11.00        2.94      3.41 o 
  -2   8   4       28.36       58.03      6.51 o 
  -1   8   4      670.80      728.57     15.30 o 
   0   8   4     7168.37     7246.76     76.28 o 
   1   8   4     9744.09    10003.72     98.96 o 
   2   8   4      251.17      287.49     10.50 o 
   3   8   4        5.39        7.27      3.42 o 
   4   8   4     2899.81     2937.63     37.00 o 
   5   8   4     5964.64     5589.43     98.59 o 
   6   8   4     2017.67     1959.29     31.92 o 
   7   8   4      335.48      332.90     14.32 o 
   8   8   4     3783.56     3726.20     52.46 o 
   9   8   4     2003.84     1801.03     44.67 o 
  10   8   4      225.60      192.39     16.67 o 
  11   8   4      358.52      346.37     21.81 o 
  12   8   4       65.20       59.34     26.48 o 
  13   8   4       16.03        9.51     13.97 o 
  14   8   4      275.67      288.66     73.32 o 
  15   8   4      116.71      206.15     38.27 o 
 -17   9   4       15.55       10.82     37.61 o 
 -16   9   4      117.40      147.81     32.51 o 
 -15   9   4        0.50        4.43     16.47 o 
 -14   9   4       86.83      110.41     23.89 o 
 -13   9   4       39.28       48.55     12.22 o 
 -12   9   4       73.68       51.31     18.12 o 
 -11   9   4     2293.09     2211.94     45.37 o 
 -10   9   4      344.36      278.32     17.22 o 
  -9   9   4      471.54      509.62     18.56 o 
  -8   9   4      682.69      679.43     19.78 o 
  -7   9   4        9.95        9.45      5.82 o 
  -6   9   4     4460.32     4474.46     49.87 o 
  -5   9   4       90.34      124.06      6.23 o 
  -4   9   4       43.59       41.30      5.55 o 
  -3   9   4       18.46       10.19      3.72 o 
  -2   9   4        4.47        4.82      3.55 o 
  -1   9   4       49.82       47.17      5.17 o 
   0   9   4      198.25      217.92      9.75 o 
   1   9   4     6818.81     6628.90     72.51 o 
   2   9   4     1771.44     1673.51     31.96 o 
   3   9   4      148.82      145.74      6.87 o 
   4   9   4       95.43      111.56     12.72 o 
   5   9   4       12.82        8.53      4.99 o 
   6   9   4        0.20        6.51      5.99 o 
   7   9   4      126.27       96.31      9.81 o 
   8   9   4       38.18       29.67      8.26 o 
   9   9   4      199.13      200.42     16.71 o 
  10   9   4       25.01       29.58     12.30 o 
  11   9   4        0.92        9.98     12.32 o 
  12   9   4        0.76       -9.80     11.74 o 
  13   9   4      184.87      165.50     34.42 o 
  14   9   4       87.03       58.35     21.96 o 
 -16  10   4       38.65       45.78     25.67 o 
 -15  10   4      135.18      131.45     29.57 o 
 -14  10   4      291.77      347.78     46.98 o 
 -13  10   4       25.17       20.79      9.53 o 
 -12  10   4      523.67      510.67     22.08 o 
 -11  10   4      162.07      151.11     15.01 o 
 -10  10   4     1007.74      882.34     24.98 o 
  -9  10   4     3327.35     3099.62     48.74 o 
  -8  10   4      103.96      119.88     10.07 o 
  -7  10   4     1243.18     1144.72     21.56 o 
  -6  10   4      412.63      338.64     11.63 o 
  -5  10   4     2947.11     3053.95     33.01 o 
  -4  10   4     3132.29     3112.69     33.98 o 
  -3  10   4       11.26        4.40      2.86 o 
  -2  10   4      774.69      831.34     16.65 o 
  -1  10   4     5745.32     6271.95     70.07 o 
   0  10   4        9.88        3.83      4.46 o 
   1  10   4      296.82      358.99     12.89 o 
   2  10   4      592.14      541.14     13.44 o 
   3  10   4      848.46      800.28     17.27 o 
   4  10   4     5067.61     4960.47     69.62 o 
   5  10   4      737.69      709.76     20.24 o 
   6  10   4        5.91       -1.68      5.77 o 
   7  10   4      439.92      459.65     18.99 o 
   8  10   4      269.74      241.60     15.71 o 
   9  10   4      248.48      224.00     25.71 o 
  10  10   4      324.54      363.71     24.54 o 
  11  10   4      193.87      159.75     19.99 o 
  12  10   4      131.06      125.32     19.41 o 
  13  10   4       44.08       50.57     16.67 o 
  14  10   4       96.24       74.40     26.79 o 
 -16  11   4      339.86      388.81     46.92 o 
 -15  11   4      107.35       86.74     22.56 o 
 -14  11   4     1205.43     1344.82     45.75 o 
 -13  11   4      219.82      204.17     19.38 o 
 -12  11   4       19.01       19.13     11.20 o 
 -11  11   4      458.01      462.00     20.51 o 
 -10  11   4        0.03        8.25      8.10 o 
  -9  11   4      194.55      168.96     12.24 o 
  -8  11   4      494.34      483.51     18.98 o 
  -7  11   4     2483.51     2445.59     34.64 o 
  -6  11   4     3836.78     3775.71     42.94 o 
  -5  11   4     1850.25     1812.27     27.01 o 
  -4  11   4      269.14      296.17      9.18 o 
  -3  11   4      761.72      769.99     15.05 o 
  -2  11   4     1801.69     1732.10     25.24 o 
  -1  11   4      219.96      228.87     10.85 o 
   0  11   4      154.01      122.17      8.88 o 
   1  11   4      437.13      484.75     14.95 o 
   2  11   4     4010.18     4265.77     46.37 o 
   3  11   4       46.16       43.59      6.90 o 
   4  11   4      222.69      223.09     16.65 o 
   5  11   4       93.72      100.69     13.84 o 
   6  11   4     6887.45     6846.92     87.93 o 
   7  11   4     4713.24     4533.53     80.14 o 
   8  11   4     2080.31     1998.87     40.90 o 
   9  11   4       70.50       60.90     12.08 o 
  10  11   4      221.21      253.94     22.22 o 
  11  11   4       41.20       37.25     14.68 o 
  12  11   4       63.73       66.03     16.79 o 
  13  11   4       75.47       35.78     20.55 o 
  14  11   4       13.61        2.80     18.56 o 
 -16  12   4      223.72      268.70     41.18 o 
 -15  12   4      516.42      570.76     50.19 o 
 -14  12   4       53.88       49.64     14.70 o 
 -13  12   4      288.10      279.28     22.08 o 
 -12  12   4      341.86      363.78     23.84 o 
 -11  12   4      381.13      399.22     22.50 o 
 -10  12   4     2275.77     2217.71     60.59 o 
  -9  12   4      231.02      187.25     15.23 o 
  -8  12   4       24.56       11.87      7.00 o 
  -7  12   4      780.14      742.83     18.10 o 
  -6  12   4     4494.68     4357.42     48.41 o 
  -5  12   4      357.03      315.71     10.95 o 
  -4  12   4     3182.41     3084.12     35.19 o 
  -3  12   4     1017.38      981.63     14.92 o 
  -2  12   4     8927.58     8574.20     93.04 o 
  -1  12   4     2434.78     2489.00     37.46 o 
   0  12   4      618.23      620.18     17.92 o 
   1  12   4      106.18      121.72      9.44 o 
   2  12   4      192.04      189.29      8.09 o 
   3  12   4     1052.08     1028.83     23.01 o 
   4  12   4     1623.74     1557.66     38.91 o 
   5  12   4     6210.09     6200.23     80.97 o 
   6  12   4      592.40      514.55     31.80 o 
   7  12   4      462.64      428.68     20.99 o 
   8  12   4        9.65       10.12      8.22 o 
   9  12   4      817.05      821.49     29.83 o 
  10  12   4       43.56       55.09     16.67 o 
  11  12   4      386.95      376.91     37.80 o 
  12  12   4        1.82        0.34     12.99 o 
  13  12   4       33.89       53.73     21.71 o 
 -15  13   4      221.65      241.50     31.29 o 
 -14  13   4      245.02      248.44     22.67 o 
 -13  13   4      514.13      518.31     36.74 o 
 -12  13   4       42.35       39.68     13.07 o 
 -11  13   4      314.57      306.95     20.67 o 
 -10  13   4       19.76       17.93      9.56 o 
  -9  13   4       19.22       18.12      9.37 o 
  -8  13   4      576.73      532.35     21.81 o 
  -7  13   4      411.07      381.05     14.65 o 
  -6  13   4      151.74      139.69     10.71 o 
  -5  13   4      163.69      164.27     10.15 o 
  -4  13   4      345.18      370.06     13.62 o 
  -3  13   4     3002.43     2950.86     34.22 o 
  -2  13   4       34.75       27.48      3.83 o 
  -1  13   4      139.94      157.72     12.03 o 
   0  13   4     1808.36     1744.62     31.17 o 
   1  13   4     8258.68     8306.32     77.82 o 
   2  13   4       61.41       69.34      6.99 o 
   3  13   4      191.75      163.41     11.00 o 
   4  13   4      662.10      679.93     19.33 o 
   5  13   4     1910.26     1918.40     36.98 o 
   6  13   4       18.16       16.38      7.43 o 
   7  13   4      215.54      193.61     18.84 o 
   8  13   4      955.97      938.00     47.55 o 
   9  13   4        5.66        9.79     10.21 o 
  10  13   4      388.40      403.22     27.48 o 
  11  13   4      186.51      186.99     27.51 o 
  12  13   4        7.45       29.01     15.68 o 
  13  13   4      779.46      771.21     63.94 o 
 -15  14   4      282.16      354.03     36.63 o 
 -14  14   4       53.65       54.93     16.28 o 
 -13  14   4      143.39      112.92     17.35 o 
 -12  14   4       21.25       32.28     12.88 o 
 -11  14   4        0.30       10.65     10.39 o 
 -10  14   4        4.61        4.68      9.45 o 
  -9  14   4     1116.50     1050.54     31.27 o 
  -8  14   4       26.22       17.66      8.61 o 
  -7  14   4      113.44      116.30     10.13 o 
  -6  14   4      390.83      365.70     14.16 o 
  -5  14   4       87.96       70.31     10.97 o 
  -4  14   4      345.09      346.06     15.45 o 
  -3  14   4     1806.14     1742.26     32.83 o 
  -2  14   4      444.92      442.82     13.47 o 
  -1  14   4       47.86       29.96      4.67 o 
   0  14   4       13.17       12.88      4.15 o 
   1  14   4     1475.18     1477.12     22.30 o 
   2  14   4     2018.51     2068.96     33.52 o 
   3  14   4     3352.42     3401.66     51.16 o 
   4  14   4      557.35      503.05     17.80 o 
   5  14   4      132.76      114.40     10.78 o 
   6  14   4      380.87      376.18     18.21 o 
   7  14   4        9.06       10.33      8.09 o 
   8  14   4      406.38      320.35     21.25 o 
   9  14   4      505.55      495.46     25.42 o 
  10  14   4      927.28      977.15     39.23 o 
  11  14   4      202.12      175.79     22.04 o 
  12  14   4        0.03       -7.90     14.45 o 
  13  14   4       46.41       41.66     28.48 o 
 -14  15   4       43.74       61.17     16.81 o 
 -13  15   4       25.85       61.22     15.50 o 
 -12  15   4     1013.91     1066.36     36.36 o 
 -11  15   4      289.13      277.29     20.96 o 
 -10  15   4      382.60      352.94     21.53 o 
  -9  15   4      485.63      486.92     23.89 o 
  -8  15   4      333.53      352.45     20.20 o 
  -7  15   4      107.02       97.28     13.61 o 
  -6  15   4      112.77       85.84     13.06 o 
  -5  15   4     2742.47     2644.61     48.65 o 
  -4  15   4        1.19        5.27      7.31 o 
  -3  15   4     6717.03     6691.90     85.88 o 
  -2  15   4      771.60      766.95     19.84 o 
  -1  15   4      167.87      162.49     10.58 o 
   0  15   4     4103.77     4044.36     53.93 o 
   1  15   4     2767.34     2607.71     46.13 o 
   2  15   4      120.14      121.79      9.84 o 
   3  15   4     1016.22      984.59     27.64 o 
   4  15   4       48.32       48.20      9.23 o 
   5  15   4      144.69      125.99     12.10 o 
   6  15   4      228.06      237.40     15.72 o 
   7  15   4     1489.17     1501.36     35.70 o 
   8  15   4        0.01       -3.64      8.46 o 
   9  15   4        0.08        5.61     10.03 o 
  10  15   4      115.35      110.80     16.06 o 
  11  15   4      467.61      455.51     39.02 o 
  12  15   4       13.21       24.98     17.46 o 
 -14  16   4       81.02       78.64     18.25 o 
 -13  16   4      201.56      182.40     20.98 o 
 -12  16   4       37.45       59.72     15.43 o 
 -11  16   4       97.29      101.11     17.31 o 
 -10  16   4      517.68      567.70     30.48 o 
  -9  16   4      370.30      379.86     24.81 o 
  -8  16   4       70.92       48.90     14.45 o 
  -7  16   4       24.53       16.08      9.07 o 
  -6  16   4       21.52       23.52      8.86 o 
  -5  16   4      108.85      106.09     12.40 o 
  -4  16   4      920.50      800.56     24.96 o 
  -3  16   4     1399.42     1291.56     31.42 o 
  -2  16   4        1.37       -1.61      6.86 o 
  -1  16   4      237.49      285.16     11.74 o 
   0  16   4      647.29      681.37     20.59 o 
   1  16   4       23.59        8.50      6.71 o 
   2  16   4      361.79      338.77     16.49 o 
   3  16   4       38.84       58.79     12.84 o 
   4  16   4     1681.97     1575.39     33.89 o 
   5  16   4        7.37       10.94      7.92 o 
   6  16   4      439.65      487.36     21.23 o 
   7  16   4        8.96       20.41      8.77 o 
   8  16   4      316.44      294.35     19.37 o 
   9  16   4      456.44      545.79     25.46 o 
  10  16   4      968.52     1026.94     49.14 o 
  11  16   4      265.81      264.56     26.68 o 
 -13  17   4       21.99       41.12     16.87 o 
 -12  17   4      500.82      507.51     55.67 o 
 -11  17   4      356.82      410.66     36.43 o 
 -10  17   4       78.44       95.32     15.80 o 
  -9  17   4       99.07       86.78     14.29 o 
  -8  17   4        8.81       19.96     10.20 o 
  -7  17   4        6.90        0.86      9.95 o 
  -6  17   4       14.72       13.75      9.09 o 
  -5  17   4      616.03      595.44     23.78 o 
  -4  17   4       35.18       32.26      9.42 o 
  -3  17   4      463.39      391.93     21.05 o 
  -2  17   4      433.53      439.74     22.16 o 
  -1  17   4      832.00      753.58     22.45 o 
   0  17   4     1654.59     1570.25     32.83 o 
   1  17   4     1220.89     1105.81     27.35 o 
   2  17   4      610.04      599.59     21.67 o 
   3  17   4      581.86      576.41     23.03 o 
   4  17   4      214.33      174.70     15.40 o 
   5  17   4      200.40      192.15     16.19 o 
   6  17   4       12.32       17.96     10.71 o 
   7  17   4      105.20      121.67     14.58 o 
   8  17   4      107.74       94.27     13.61 o 
   9  17   4        0.10        9.08     10.63 o 
  10  17   4        0.26       -1.46     11.48 o 
  11  17   4      204.18      234.55     26.03 o 
 -13  18   4       42.76       44.80     16.64 o 
 -12  18   4       83.65      112.92     20.89 o 
 -11  18   4       31.65       29.73     13.21 o 
 -10  18   4        1.47        5.82     11.55 o 
  -9  18   4        2.99        9.64     11.48 o 
  -8  18   4       25.57       15.79     12.07 o 
  -7  18   4        1.15       -7.37     10.03 o 
  -6  18   4       69.24       51.16     11.91 o 
  -5  18   4       43.21       36.46     10.31 o 
  -4  18   4      513.45      487.42     22.26 o 
  -3  18   4      412.53      397.66     20.07 o 
  -2  18   4       52.55       39.34     11.70 o 
  -1  18   4      215.91      223.59     14.68 o 
   0  18   4      672.07      689.62     26.30 o 
   1  18   4      693.08      642.34     23.94 o 
   2  18   4       42.79       28.09      8.95 o 
   3  18   4      614.82      558.24     23.52 o 
   4  18   4       10.50       21.99      9.99 o 
   5  18   4      114.98      128.78     19.98 o 
   6  18   4       38.14       35.33     11.32 o 
   7  18   4       10.91       14.43     10.57 o 
   8  18   4       11.45       -0.70     10.85 o 
   9  18   4       91.59       77.92     18.37 o 
  10  18   4        8.88        5.80     12.57 o 
 -12  19   4        3.35       21.88     14.76 o 
 -11  19   4        0.08        5.12     13.14 o 
 -10  19   4       48.22       50.09     14.50 o 
  -9  19   4      286.36      340.03     26.42 o 
  -8  19   4      326.62      335.45     25.41 o 
  -7  19   4      324.20      295.41     39.86 o 
  -6  19   4      469.78      534.55     33.70 o 
  -5  19   4       28.12       16.69     10.41 o 
  -4  19   4      499.91      499.39     23.38 o 
  -3  19   4      888.99      808.55     28.50 o 
  -2  19   4     1360.96     1367.43     32.92 o 
  -1  19   4        3.27        5.64      8.45 o 
   0  19   4       11.50       19.43      8.65 o 
   1  19   4       29.04       31.14      9.26 o 
   2  19   4      107.24       87.71     11.77 o 
   3  19   4        7.66        1.34      8.91 o 
   4  19   4      193.62      202.42     17.16 o 
   5  19   4      101.39      116.35     15.85 o 
   6  19   4      318.76      337.33     22.46 o 
   7  19   4      364.39      329.02     23.26 o 
   8  19   4      231.79      232.03     21.58 o 
   9  19   4       59.70       33.23     14.85 o 
 -11  20   4        7.18       21.69     14.49 o 
 -10  20   4      328.18      327.97     57.35 o 
  -9  20   4      520.35      531.06     32.84 o 
  -8  20   4      284.34      248.43     34.09 o 
  -7  20   4      535.58      565.54     30.69 o 
  -6  20   4      111.03      165.12     19.66 o 
  -5  20   4        0.33        5.53      9.67 o 
  -4  20   4      402.44      385.55     26.05 o 
  -3  20   4      114.63       92.66     13.26 o 
  -2  20   4       17.19       13.66      9.00 o 
  -1  20   4      747.24      679.11     24.86 o 
   0  20   4      357.60      285.31     17.81 o 
   1  20   4      581.42      589.49     21.61 o 
   2  20   4        3.40        9.39      8.85 o 
   3  20   4      710.72      780.91     29.25 o 
   4  20   4        0.21       -6.46      8.81 o 
   5  20   4       55.26       43.67     12.64 o 
   6  20   4      248.72      287.50     21.71 o 
   7  20   4       14.47       10.05     11.20 o 
   8  20   4      475.80      470.02     27.93 o 
   9  20   4      334.41      344.56     25.99 o 
 -10  21   4      191.20      218.19     32.20 o 
  -9  21   4      681.61      715.07     36.91 o 
  -8  21   4      173.21      179.03     23.62 o 
  -7  21   4        0.66       -9.73     12.17 o 
  -6  21   4      451.39      416.93     27.72 o 
  -5  21   4     1540.94     1622.57     43.14 o 
  -4  21   4      243.66      273.64     20.27 o 
  -3  21   4      349.08      309.79     22.28 o 
  -2  21   4       71.89       74.21     14.77 o 
  -1  21   4      227.94      201.17     16.38 o 
   0  21   4       48.96       61.16     11.41 o 
   1  21   4      147.80      102.91     12.99 o 
   2  21   4        0.01       10.53      8.77 o 
   3  21   4      188.37      188.47     17.88 o 
   4  21   4      176.39      143.49     18.00 o 
   5  21   4        0.02        8.04     11.56 o 
   6  21   4      234.63      262.38     22.16 o 
   7  21   4       44.74       51.89     16.58 o 
   8  21   4      197.87      245.44     25.27 o 
  -9  22   4       16.71       29.05     17.23 o 
  -8  22   4      233.29      213.54     24.64 o 
  -7  22   4       68.22       83.11     17.76 o 
  -6  22   4      269.74      273.57     28.92 o 
  -5  22   4       23.24       13.89     11.89 o 
  -4  22   4        4.20        5.27     11.22 o 
  -3  22   4       84.70       68.78     13.74 o 
  -2  22   4      209.93      202.01     18.13 o 
  -1  22   4       48.67       59.74     12.43 o 
   0  22   4      106.45      105.23     14.11 o 
   1  22   4       28.51       26.13     11.14 o 
   2  22   4       53.92       54.56     15.87 o 
   3  22   4      170.25      173.56     16.08 o 
   4  22   4       14.30       17.87     12.28 o 
   5  22   4       41.66       38.21     13.94 o 
   6  22   4      586.91      600.03     30.63 o 
  -7  23   4      579.80      630.01     38.29 o 
  -6  23   4      103.71       98.05     18.46 o 
  -5  23   4      350.96      410.44     28.64 o 
  -4  23   4      263.20      265.55     23.44 o 
  -3  23   4       27.64       15.39     11.89 o 
  -2  23   4      114.86       90.77     15.58 o 
  -1  23   4      215.26      187.77     17.47 o 
   0  23   4      154.87      154.18     16.52 o 
   1  23   4      249.19      256.40     25.30 o 
   2  23   4      252.82      257.53     21.78 o 
   3  23   4      230.17      230.25     28.87 o 
   4  23   4       24.80        8.80     11.22 o 
   5  23   4      125.58       88.23     16.62 o 
  -5  24   4       95.03       78.02     19.02 o 
  -4  24   4        7.02       11.70     12.91 o 
  -3  24   4        5.76        9.50     12.84 o 
  -2  24   4      891.73     1046.72     37.20 o 
  -1  24   4       53.22       54.82     13.08 o 
   0  24   4      390.67      391.57     25.35 o 
   1  24   4       25.40       44.74     13.18 o 
   2  24   4       32.68       20.00     13.01 o 
   3  24   4       43.87       41.78     14.25 o 
 -18   1   5      301.84      320.85     44.04 o 
 -17   1   5       29.04        9.76     24.67 o 
 -16   1   5      144.25      143.42     30.32 o 
 -15   1   5        0.23        5.27     22.32 o 
 -14   1   5      151.70      130.21     42.28 o 
 -13   1   5       13.05       25.04     14.21 o 
 -12   1   5      103.94      103.17     14.67 o 
 -11   1   5      211.36      168.69     16.30 o 
 -10   1   5     1312.41     1260.76     38.76 o 
  -9   1   5        0.01        5.94      5.13 o 
  -8   1   5        3.85        4.40      4.38 o 
  -7   1   5     1854.26     2070.42     38.94 o 
  -6   1   5      787.05      920.94     18.21 o 
  -5   1   5      126.09       89.37     12.18 o 
  -4   1   5      122.16      139.81      8.27 o 
  -3   1   5      123.48      152.23      7.47 o 
  -2   1   5       44.99       19.64      5.41 o 
  -1   1   5    12215.11    14803.84    159.00 o 
   0   1   5     3748.38     4021.02     56.21 o 
   1   1   5      761.33      783.26     18.20 o 
   2   1   5     1080.31     1090.66     28.04 o 
   3   1   5     2843.77     2799.51     39.93 o 
   4   1   5      221.64      293.34     13.79 o 
   5   1   5      165.97      202.57     19.70 o 
   6   1   5       64.42       44.00      8.90 o 
   7   1   5     1340.83     1299.70     36.82 o 
   8   1   5      141.82      107.11     15.73 o 
   9   1   5       98.41       92.08     16.87 o 
  10   1   5       30.34       46.03     12.22 o 
  11   1   5      526.40      459.85     26.58 o 
  12   1   5      346.54      324.09     29.55 o 
  13   1   5      108.19       79.04     27.39 o 
  14   1   5       77.81       46.30     26.72 o 
  15   1   5        2.32       -1.35     24.81 o 
 -18   2   5      726.41      737.04     59.04 o 
 -17   2   5       28.29       34.05     24.29 o 
 -16   2   5       87.26       40.47     46.47 o 
 -15   2   5      301.45      320.13     36.49 o 
 -14   2   5     1003.02      948.62     51.53 o 
 -13   2   5     2535.90     2762.04     70.60 o 
 -12   2   5      394.83      385.95     51.24 o 
 -11   2   5     1258.66     1150.69     39.40 o 
 -10   2   5      273.33      260.26     15.85 o 
  -9   2   5     1108.34     1210.89     24.07 o 
  -8   2   5       33.77       18.88      5.35 o 
  -7   2   5     1417.70     1546.35     25.38 o 
  -6   2   5     1387.03     1483.72     26.96 o 
  -5   2   5     1504.76     1320.31     27.90 o 
  -4   2   5     5432.54     5241.13     71.72 o 
  -3   2   5     9860.44    10426.65    129.79 o 
  -2   2   5      844.22      779.20     26.49 o 
  -1   2   5        8.20       29.27      5.03 o 
   0   2   5    17589.35    18146.47    165.66 o 
   1   2   5      592.11      642.84     14.71 o 
   2   2   5      177.15      164.74      7.16 o 
   3   2   5      183.03      179.93      9.62 o 
   4   2   5       10.49       -4.81      3.31 o 
   5   2   5     4732.44     4884.61     61.28 o 
   6   2   5      971.04      981.68     31.87 o 
   7   2   5      460.21      462.26     24.16 o 
   8   2   5      177.90      176.31     16.85 o 
   9   2   5       63.30       29.04     10.43 o 
  10   2   5      426.78      489.49     25.97 o 
  11   2   5      601.59      625.13     45.83 o 
  12   2   5        4.15       14.50     14.49 o 
  13   2   5       25.63       27.20     25.23 o 
  14   2   5        5.37       35.34     34.43 o 
  15   2   5       16.36       38.25     37.27 o 
 -18   3   5       74.89       97.57     31.03 o 
 -17   3   5       57.30       13.25     25.48 o 
 -16   3   5       12.86       18.54     21.59 o 
 -15   3   5      161.02      147.39     30.30 o 
 -14   3   5        0.99        3.97     13.40 o 
 -13   3   5       79.92       63.45     17.95 o 
 -12   3   5      244.24      251.70     46.73 o 
 -11   3   5       95.12       51.36     13.76 o 
 -10   3   5     4541.37     4458.19     59.63 o 
  -9   3   5     2148.35     2208.67     35.25 o 
  -8   3   5        5.11       17.30      5.94 o 
  -7   3   5     1525.50     1601.20     24.98 o 
  -6   3   5     1860.65     2061.55     26.66 o 
  -5   3   5     9866.48    10209.58     93.40 o 
  -4   3   5       82.93       90.49      7.68 o 
  -3   3   5     2268.72     2497.92     32.16 o 
  -2   3   5     3462.18     3460.61     41.83 o 
  -1   3   5     6791.25     7124.70     76.19 o 
   0   3   5     4152.86     3920.02     35.60 o 
   1   3   5       49.59       54.51      4.22 o 
   2   3   5      212.61      230.10      8.43 o 
   3   3   5     3028.70     2514.98     34.21 o 
   4   3   5      425.89      421.36     12.65 o 
   5   3   5      563.56      615.35     16.19 o 
   6   3   5      124.94      136.17     10.11 o 
   7   3   5      926.02      918.50     25.39 o 
   8   3   5     1799.00     1890.43     44.50 o 
   9   3   5      334.45      355.94     40.52 o 
  10   3   5       39.06       40.16     22.90 o 
  11   3   5      263.29      265.81     25.57 o 
  12   3   5        7.33        2.84     14.03 o 
  13   3   5       13.85        7.73     15.58 o 
  14   3   5       77.16       19.06     32.94 o 
  15   3   5       17.07       48.39     27.18 o 
 -18   4   5       39.25       48.55     28.67 o 
 -17   4   5        3.50       18.51     50.73 o 
 -16   4   5      416.20      348.84     40.77 o 
 -15   4   5       22.77      -21.93     23.67 o 
 -14   4   5       10.81       -0.46     14.18 o 
 -13   4   5      209.01      210.51     28.52 o 
 -12   4   5      357.37      329.09     24.87 o 
 -11   4   5      783.45      738.30     23.67 o 
 -10   4   5      809.92      813.83     21.43 o 
  -9   4   5     3593.98     3772.79     51.54 o 
  -8   4   5     4446.75     4379.06     56.02 o 
  -7   4   5      708.76      737.45     19.92 o 
  -6   4   5     1149.92     1295.65     20.18 o 
  -5   4   5    10775.06    11781.05    106.76 o 
  -4   4   5     5159.97     5356.78     56.61 o 
  -3   4   5    16270.88    16850.18    137.13 o 
  -2   4   5       34.12       18.72      4.00 o 
  -1   4   5       12.13       15.82      3.49 o 
   0   4   5      981.26     1333.73     16.87 o 
   1   4   5     4500.69     5079.29     45.77 o 
   2   4   5     6101.15     6247.14     59.79 o 
   3   4   5       12.66        7.02      3.13 o 
   4   4   5      200.51      191.70      8.11 o 
   5   4   5     2296.44     2167.77     31.83 o 
   6   4   5        1.81        1.31      4.85 o 
   7   4   5       66.06       75.87     10.43 o 
   8   4   5      518.12      545.41     22.06 o 
   9   4   5      841.18      788.30     26.29 o 
  10   4   5       35.31       31.88     13.37 o 
  11   4   5        5.48       15.99     13.88 o 
  12   4   5       20.99       34.97     16.14 o 
  13   4   5      454.57      439.88     34.97 o 
  14   4   5       13.19        7.18     22.65 o 
  15   4   5      145.08      179.94     37.19 o 
 -18   5   5       17.46       76.74     30.10 o 
 -17   5   5      108.98      154.55     79.34 o 
 -16   5   5       27.57       10.25     24.35 o 
 -15   5   5      366.38      418.03     40.07 o 
 -14   5   5       34.11       16.55     12.93 o 
 -13   5   5      265.60      253.24     24.33 o 
 -12   5   5      121.61      130.17     27.10 o 
 -11   5   5      875.93      908.80     26.39 o 
 -10   5   5      176.69      161.56     12.82 o 
  -9   5   5      288.84      324.31     13.78 o 
  -8   5   5       36.03       49.93      7.04 o 
  -7   5   5     1756.05     1757.86     28.86 o 
  -6   5   5    11332.75    11402.70    105.42 o 
  -5   5   5     7643.10     8349.14     79.12 o 
  -4   5   5      208.64      273.28      6.80 o 
  -3   5   5     2712.84     2903.97     33.75 o 
  -2   5   5     5502.26     6298.16     57.78 o 
  -1   5   5       12.40       77.33     11.48 o 
   0   5   5     2928.48     3175.90     34.30 o 
   1   5   5      819.77      818.04     13.92 o 
   2   5   5     5899.94     5726.94     52.14 o 
   3   5   5     5894.28     6387.50     62.66 o 
   4   5   5     1030.46     1040.91     16.40 o 
   5   5   5     1062.87     1069.49     17.30 o 
   6   5   5      107.02       94.99      8.39 o 
   7   5   5      976.87      961.69     24.00 o 
   8   5   5      102.66      112.85     12.66 o 
   9   5   5      137.72      145.22     16.22 o 
  10   5   5       12.39       11.93     12.97 o 
  11   5   5      441.21      473.50     31.99 o 
  12   5   5      182.56      189.85     24.97 o 
  13   5   5      476.00      521.62     36.96 o 
  14   5   5       34.11       41.94     20.43 o 
  15   5   5       69.26       56.12     30.13 o 
 -18   6   5       22.18       73.59     29.37 o 
 -17   6   5       15.27       18.28     24.72 o 
 -16   6   5      737.58      907.68     56.93 o 
 -15   6   5      186.20      103.43     41.79 o 
 -14   6   5      501.61      533.95     33.98 o 
 -13   6   5       19.76       13.99     13.96 o 
 -12   6   5        0.31       15.17     12.01 o 
 -11   6   5     1597.92     1567.33     35.69 o 
 -10   6   5        1.45       -5.03      7.21 o 
  -9   6   5      282.77      262.53     14.56 o 
  -8   6   5     2439.97     2437.95     37.62 o 
  -7   6   5     1065.90     1113.63     22.29 o 
  -6   6   5        8.17       34.87      5.40 o 
  -5   6   5        4.26        8.74      3.57 o 
  -4   6   5    10511.92    11009.42     85.10 o 
  -3   6   5     3399.10     3320.61     37.36 o 
  -2   6   5       43.51       51.74      4.70 o 
  -1   6   5      957.46     1111.64     15.08 o 
   0   6   5      955.89      960.84     15.54 o 
   1   6   5     1372.91     1387.13     19.85 o 
   2   6   5      921.80      771.06     12.10 o 
   3   6   5      992.58      995.78     15.31 o 
   4   6   5     3130.65     3233.74     35.96 o 
   5   6   5     6241.69     6299.21     65.93 o 
   6   6   5     1760.08     1730.19     27.45 o 
   7   6   5      302.48      286.56     12.34 o 
   8   6   5      313.14      266.31     18.89 o 
   9   6   5        0.17        9.56     10.15 o 
  10   6   5     4555.38     4739.86     87.44 o 
  11   6   5      213.55      200.57     20.60 o 
  12   6   5      116.80      130.13     48.56 o 
  13   6   5      247.13      287.44     30.19 o 
  14   6   5       30.22       28.39     19.76 o 
  15   6   5       18.28       80.49     44.37 o 
 -17   7   5        5.08        4.92     24.44 o 
 -16   7   5       21.91       25.52     23.48 o 
 -15   7   5        7.78       30.91     17.55 o 
 -14   7   5      201.54      217.86     25.15 o 
 -13   7   5       13.54       14.36     15.57 o 
 -12   7   5     1041.87     1060.03     43.81 o 
 -11   7   5     1205.62     1190.25     31.09 o 
 -10   7   5      245.26      303.67     20.27 o 
  -9   7   5      848.94      803.62     24.53 o 
  -8   7   5       71.31       61.22      8.99 o 
  -7   7   5     2694.27     2645.37     42.73 o 
  -6   7   5     7738.81     8003.11     89.07 o 
  -5   7   5     1028.74     1278.97     17.26 o 
  -4   7   5      384.67      316.90      7.22 o 
  -3   7   5     1188.19     1458.28     23.62 o 
  -2   7   5     9240.16    10053.15     94.14 o 
  -1   7   5      114.38       95.39     10.95 o 
   0   7   5      878.49      899.19     14.86 o 
   1   7   5      823.52      763.75     14.33 o 
   2   7   5      964.83     1212.73     15.99 o 
   3   7   5       21.47       49.61      4.49 o 
   4   7   5      426.73      407.80     12.75 o 
   5   7   5       76.62       62.39      9.40 o 
   6   7   5      398.22      375.21     14.07 o 
   7   7   5      154.55      130.35     12.26 o 
   8   7   5      117.26      115.30     12.49 o 
   9   7   5      151.96      175.12     17.88 o 
  10   7   5      101.33       79.78     13.09 o 
  11   7   5       30.99       10.32     10.48 o 
  12   7   5       10.93        8.13     16.85 o 
  13   7   5       54.30       70.00     24.01 o 
  14   7   5       53.57       23.77     23.78 o 
 -17   8   5      454.46      511.73    111.41 o 
 -16   8   5       50.37       64.26     48.91 o 
 -15   8   5        5.33       15.65     16.63 o 
 -14   8   5       85.09       80.60     18.91 o 
 -13   8   5       25.14        9.01     15.96 o 
 -12   8   5        0.04        8.89      9.20 o 
 -11   8   5       91.76       83.18     12.20 o 
 -10   8   5      358.22      347.80     17.59 o 
  -9   8   5     3959.83     3846.06     66.32 o 
  -8   8   5      198.19      155.52     13.07 o 
  -7   8   5      137.46      130.16     10.75 o 
  -6   8   5     2461.38     2456.47     28.46 o 
  -5   8   5       41.58       25.60      3.91 o 
  -4   8   5      119.26      122.31      4.82 o 
  -3   8   5        2.33        2.50      3.30 o 
  -2   8   5      131.14      135.66      6.92 o 
  -1   8   5      398.43      346.40      9.49 o 
   0   8   5     2890.71     3126.47     35.99 o 
   1   8   5      367.54      521.08     12.81 o 
   2   8   5      355.37      356.15     14.67 o 
   3   8   5     4043.34     4163.84     42.19 o 
   4   8   5     1139.63     1257.32     26.28 o 
   5   8   5     1456.31     1372.90     25.22 o 
   6   8   5       37.26       30.01      7.11 o 
   7   8   5      836.42      826.77     22.54 o 
   8   8   5     1966.93     1939.27     41.41 o 
   9   8   5       51.56       23.27     10.05 o 
  10   8   5       97.01      108.35     16.28 o 
  11   8   5       52.11       45.39     14.53 o 
  12   8   5      154.09      186.38     26.02 o 
  13   8   5       91.54      113.06     48.36 o 
  14   8   5      208.01      264.16     39.52 o 
 -17   9   5      365.49      307.23     59.52 o 
 -16   9   5       31.33       28.77     20.16 o 
 -15   9   5        7.32       24.62     26.66 o 
 -14   9   5      252.57      262.89     27.04 o 
 -13   9   5      509.09      561.11     25.67 o 
 -12   9   5      101.76      101.59     13.59 o 
 -11   9   5     1043.54     1052.67     57.33 o 
 -10   9   5      563.57      556.36     24.05 o 
  -9   9   5       20.04       24.24      8.15 o 
  -8   9   5     1773.21     1722.36     32.13 o 
  -7   9   5        6.13        3.66      4.64 o 
  -6   9   5      149.46      136.66      7.58 o 
  -5   9   5       99.10      104.23      7.97 o 
  -4   9   5     1924.38     1909.77     21.94 o 
  -3   9   5     1502.36     1427.54     23.60 o 
  -2   9   5       12.54       47.27      5.32 o 
  -1   9   5     1761.71     1923.91     26.21 o 
   0   9   5        6.53        6.46      3.76 o 
   1   9   5      676.00      653.81     12.18 o 
   2   9   5     2125.24     1995.56     37.79 o 
   3   9   5     8632.58     9049.65     91.09 o 
   4   9   5    16452.71    16720.24    245.30 o 
   5   9   5     2046.55     2038.92     32.54 o 
   6   9   5     2887.10     2877.60     42.30 o 
   7   9   5       44.73       21.11      8.32 o 
   8   9   5       14.90       35.70     10.78 o 
   9   9   5     1198.97     1299.83     40.21 o 
  10   9   5       29.82       27.55     12.57 o 
  11   9   5      294.05      328.02     25.27 o 
  12   9   5       56.02       84.37     20.60 o 
  13   9   5      291.43      297.36    113.87 o 
  14   9   5       41.10       35.74     24.74 o 
 -17  10   5      199.19      128.07     33.33 o 
 -16  10   5       27.84       62.08     42.01 o 
 -15  10   5      127.36      124.89     22.74 o 
 -14  10   5      982.36     1171.45     47.39 o 
 -13  10   5      161.11      171.99     15.88 o 
 -12  10   5      273.92      256.11     18.76 o 
 -11  10   5      516.36      423.65     22.29 o 
 -10  10   5     2821.41     2744.87     46.78 o 
  -9  10   5      501.25      536.76     19.53 o 
  -8  10   5        8.12        8.46      7.17 o 
  -7  10   5     4508.45     4532.84     49.54 o 
  -6  10   5     2619.21     2538.42     32.10 o 
  -5  10   5     2208.67     2248.68     27.88 o 
  -4  10   5     1182.94     1321.84     17.58 o 
  -3  10   5     3029.63     3026.52     39.86 o 
  -2  10   5      128.37      149.51      7.72 o 
  -1  10   5     1081.09     1079.35     18.56 o 
   0  10   5       12.90       21.70      5.38 o 
   1  10   5       62.83       46.83      6.57 o 
   2  10   5     2412.10     2351.77     38.29 o 
   3  10   5      273.76      257.43      9.98 o 
   4  10   5      118.87      133.45     11.91 o 
   5  10   5     9124.17     8767.13    186.21 o 
   6  10   5     1780.69     1728.64     40.16 o 
   7  10   5      769.81      718.45     23.05 o 
   8  10   5       19.64       12.37      9.19 o 
   9  10   5      160.27      168.62     18.01 o 
  10  10   5     1101.24     1175.15     40.21 o 
  11  10   5      130.95       96.34     17.15 o 
  12  10   5      268.44      331.10     31.96 o 
  13  10   5       10.43       16.61     18.18 o 
  14  10   5       87.65      116.01     25.73 o 
 -16  11   5      123.68      114.91     25.63 o 
 -15  11   5       32.56       27.76     24.65 o 
 -14  11   5      790.90      890.50     45.42 o 
 -13  11   5     1576.00     1723.58     74.04 o 
 -12  11   5      673.83      582.27     23.66 o 
 -11  11   5      636.28      592.55     22.74 o 
 -10  11   5     1065.08     1158.52     28.90 o 
  -9  11   5      548.38      517.29     19.44 o 
  -8  11   5     1396.66     1306.01     25.35 o 
  -7  11   5     1296.98     1241.21     23.67 o 
  -6  11   5      253.84      238.19     10.05 o 
  -5  11   5      395.51      407.03     14.34 o 
  -4  11   5      322.22      311.67      9.01 o 
  -3  11   5     3370.27     3425.34     44.39 o 
  -2  11   5     7563.26     7661.17     77.19 o 
  -1  11   5       42.77       49.90      6.80 o 
   0  11   5      480.93      513.38     15.94 o 
   1  11   5     3415.10     3503.13     47.31 o 
   2  11   5     2650.93     2475.75     38.00 o 
   3  11   5     1268.94     1298.37     22.54 o 
   4  11   5     1347.58     1361.66     30.39 o 
   5  11   5      375.23      379.95     27.28 o 
   6  11   5      146.23      137.91     15.05 o 
   7  11   5      381.73      369.75     19.53 o 
   8  11   5       55.50       42.57     11.25 o 
   9  11   5     1418.52     1432.69     66.03 o 
  10  11   5       84.11       69.37     16.52 o 
  11  11   5      102.25      131.62     23.12 o 
  12  11   5       20.53       17.37     16.81 o 
  13  11   5      281.37      309.75     74.91 o 
 -16  12   5      183.98      267.49     33.30 o 
 -15  12   5      411.94      459.68     37.68 o 
 -14  12   5        1.39        2.94     15.86 o 
 -13  12   5      571.37      581.10     29.41 o 
 -12  12   5        8.62       18.70     10.97 o 
 -11  12   5       32.10       38.78     11.48 o 
 -10  12   5       60.97       62.35     11.88 o 
  -9  12   5       43.39       25.38      9.00 o 
  -8  12   5     1933.79     1832.92     31.18 o 
  -7  12   5      250.96      223.75     11.72 o 
  -6  12   5       17.82       11.24      5.67 o 
  -5  12   5      876.31      841.19     17.73 o 
  -4  12   5      947.53      860.44     17.34 o 
  -3  12   5     1592.86     1561.22     28.98 o 
  -2  12   5     2777.51     2682.27     39.97 o 
  -1  12   5      310.59      263.47     12.68 o 
   0  12   5     4246.89     4223.74     54.92 o 
   1  12   5      951.64     1005.82     22.81 o 
   2  12   5        0.92       -1.47      3.51 o 
   3  12   5       96.05      103.38      8.72 o 
   4  12   5      424.91      452.40     18.35 o 
   5  12   5       14.00       15.79      7.64 o 
   6  12   5      260.14      258.63     30.95 o 
   7  12   5      649.17      610.91     23.37 o 
   8  12   5      623.85      660.02     26.60 o 
   9  12   5      323.01      315.76     23.67 o 
  10  12   5      354.00      362.99     30.98 o 
  11  12   5        4.97       19.96     13.94 o 
  12  12   5       17.80       16.42     16.69 o 
  13  12   5       65.14       56.61     22.11 o 
 -16  13   5        6.83       14.36     20.82 o 
 -15  13   5       20.58       22.37     20.10 o 
 -14  13   5        7.51       21.71     15.51 o 
 -13  13   5      115.86       80.49     16.45 o 
 -12  13   5     1011.30     1076.97     35.05 o 
 -11  13   5      143.86      136.51     15.58 o 
 -10  13   5      542.33      574.95     24.48 o 
  -9  13   5       78.54       78.92     10.77 o 
  -8  13   5      169.07      154.96     12.79 o 
  -7  13   5     3400.95     3428.03     49.66 o 
  -6  13   5     1159.47     1191.75     22.87 o 
  -5  13   5      287.37      298.30     11.68 o 
  -4  13   5      281.74      268.02     11.87 o 
  -3  13   5      264.32      228.96      8.15 o 
  -2  13   5      691.71      559.89     17.49 o 
  -1  13   5      479.98      429.71     15.97 o 
   0  13   5      484.29      483.55     16.91 o 
   1  13   5     2182.19     2043.48     35.11 o 
   2  13   5        8.51       -1.23      5.56 o 
   3  13   5    11312.71    11233.96    118.97 o 
   4  13   5     6001.06     5724.84     75.34 o 
   5  13   5      648.26      668.38     23.19 o 
   6  13   5      664.50      598.69     23.15 o 
   7  13   5      361.04      360.64     33.69 o 
   8  13   5      182.58      174.56     21.40 o 
   9  13   5       57.99       61.67     14.83 o 
  10  13   5        2.19        4.03     12.28 o 
  11  13   5        0.11       21.64     17.34 o 
  12  13   5      681.36      880.51     48.65 o 
 -15  14   5      487.56      477.33     39.57 o 
 -14  14   5      767.45      860.78     45.38 o 
 -13  14   5      813.09      892.87     34.88 o 
 -12  14   5       26.43       40.54     16.23 o 
 -11  14   5       32.01       44.04     11.93 o 
 -10  14   5        0.09        1.26      8.38 o 
  -9  14   5       82.67      108.22     17.94 o 
  -8  14   5      447.63      435.11     18.89 o 
  -7  14   5        0.37       -0.82      7.58 o 
  -6  14   5     3008.87     3067.03     52.95 o 
  -5  14   5     1469.87     1511.52     31.53 o 
  -4  14   5     6296.06     6108.20     78.92 o 
  -3  14   5     1937.69     1912.31     25.89 o 
  -2  14   5       23.56       19.66      7.10 o 
  -1  14   5      860.06      849.06     22.16 o 
   0  14   5     2594.46     2401.43     45.91 o 
   1  14   5     4431.65     4198.74     57.45 o 
   2  14   5     1598.37     1514.26     26.49 o 
   3  14   5      221.46      228.22     12.58 o 
   4  14   5     4052.15     4089.16     60.27 o 
   5  14   5      425.89      395.66     17.03 o 
   6  14   5      104.93      128.96     12.84 o 
   7  14   5        3.72        5.31      8.37 o 
   8  14   5        5.12        2.73     10.01 o 
   9  14   5       71.37       89.51     16.88 o 
  10  14   5       12.63       16.66     13.17 o 
  11  14   5      212.29      237.14     29.35 o 
  12  14   5       59.51       43.21     19.67 o 
 -15  15   5      123.31      153.60     31.74 o 
 -14  15   5       75.19      101.60     18.36 o 
 -13  15   5       58.76       78.85     16.18 o 
 -12  15   5       91.46       53.36     14.43 o 
 -11  15   5       68.61       81.44     13.28 o 
 -10  15   5       28.50       34.78     10.33 o 
  -9  15   5       99.18       97.03     13.74 o 
  -8  15   5      103.74       94.89     12.90 o 
  -7  15   5      572.05      568.32     30.63 o 
  -6  15   5       27.49       21.34      8.42 o 
  -5  15   5      121.32      126.74     12.30 o 
  -4  15   5     1676.46     1621.08     33.60 o 
  -3  15   5     2131.16     2192.34     38.75 o 
  -2  15   5      486.79      467.70     19.07 o 
  -1  15   5       13.39        5.80      7.71 o 
   0  15   5      871.67      872.10     18.33 o 
   1  15   5      203.73      188.16     10.20 o 
   2  15   5     1353.49     1388.26     26.08 o 
   3  15   5      901.02      838.49     21.79 o 
   4  15   5     1042.74      994.10     26.43 o 
   5  15   5      574.26      590.51     30.03 o 
   6  15   5      339.76      320.74     17.95 o 
   7  15   5      213.17      211.82     16.13 o 
   8  15   5        0.04        5.52      9.22 o 
   9  15   5      857.51      868.15     33.20 o 
  10  15   5      290.45      313.28     23.48 o 
  11  15   5       56.39       54.52     16.86 o 
  12  15   5      229.85      264.89     39.03 o 
 -14  16   5      119.46      140.28     18.93 o 
 -13  16   5      131.69       93.53     17.95 o 
 -12  16   5      317.62      364.16     31.74 o 
 -11  16   5      536.85      641.82     34.22 o 
 -10  16   5       28.28        9.15     10.72 o 
  -9  16   5      436.86      501.71     24.56 o 
  -8  16   5      208.37      214.36     27.16 o 
  -7  16   5      116.86       98.95     14.47 o 
  -6  16   5       14.67       26.19      9.11 o 
  -5  16   5        0.07        8.22      8.15 o 
  -4  16   5     1098.36     1113.73     29.27 o 
  -3  16   5      924.86      875.22     36.86 o 
  -2  16   5     2417.47     2423.85     39.14 o 
  -1  16   5        7.34       19.01      6.32 o 
   0  16   5      627.24      643.82     18.33 o 
   1  16   5      417.72      437.16     15.99 o 
   2  16   5     1186.17     1226.98     25.12 o 
   3  16   5      633.13      579.75     19.44 o 
   4  16   5       19.52        7.36      7.75 o 
   5  16   5       30.19       28.08     10.46 o 
   6  16   5      257.17      261.51     17.28 o 
   7  16   5       11.83       14.97      9.32 o 
   8  16   5       65.36       36.52     11.47 o 
   9  16   5      210.93      193.45     19.71 o 
  10  16   5      109.80      102.43     17.37 o 
  11  16   5      279.00      272.73     35.91 o 
 -13  17   5       10.22       11.74     14.38 o 
 -12  17   5     1760.83     1872.92     50.64 o 
 -11  17   5      305.38      285.55     22.97 o 
 -10  17   5       32.38       50.25     13.24 o 
  -9  17   5       14.98       20.27     12.85 o 
  -8  17   5      617.37      729.98     34.48 o 
  -7  17   5     2367.72     2395.88     63.15 o 
  -6  17   5      843.76      784.18     30.12 o 
  -5  17   5     1965.05     1990.66     42.81 o 
  -4  17   5        2.70       11.07      8.31 o 
  -3  17   5      572.11      558.07     30.66 o 
  -2  17   5        0.53       -1.29      6.84 o 
  -1  17   5      246.33      276.68     14.62 o 
   0  17   5      376.09      349.45     16.00 o 
   1  17   5     2656.66     2536.36     44.28 o 
   2  17   5      257.16      231.89     13.64 o 
   3  17   5     2717.77     2588.54     46.98 o 
   4  17   5        0.26       -2.79      8.39 o 
   5  17   5       15.58       20.89      8.74 o 
   6  17   5       97.29       99.79     13.00 o 
   7  17   5        0.35        1.71      9.13 o 
   8  17   5      125.79      139.58     16.42 o 
   9  17   5      445.79      439.45     26.39 o 
  10  17   5       38.27       26.37     15.54 o 
 -13  18   5      678.68      798.85     37.24 o 
 -12  18   5       89.24      113.87     18.37 o 
 -11  18   5       44.06       74.07     16.04 o 
 -10  18   5       30.52       24.29     14.36 o 
  -9  18   5       76.00      100.06     16.84 o 
  -8  18   5      661.39      644.31     35.28 o 
  -7  18   5        3.08       21.45     11.85 o 
  -6  18   5       18.88       12.77     10.37 o 
  -5  18   5       11.03       14.93      9.52 o 
  -4  18   5     1672.16     1634.22     53.26 o 
  -3  18   5      117.62      135.10     13.76 o 
  -2  18   5       31.13       32.81      8.98 o 
  -1  18   5     1270.40     1266.34     29.87 o 
   0  18   5      210.82      141.26     12.17 o 
   1  18   5      851.76      804.20     24.99 o 
   2  18   5      694.80      637.15     42.60 o 
   3  18   5     1146.20     1192.76     40.14 o 
   4  18   5     1788.54     1740.30     51.79 o 
   5  18   5      390.36      444.56     23.41 o 
   6  18   5      921.70      949.57     32.47 o 
   7  18   5        4.59        0.34     10.92 o 
   8  18   5      204.52      252.69     19.50 o 
   9  18   5        2.14       -0.88     12.15 o 
  10  18   5       68.94       46.68     16.33 o 
 -12  19   5      722.93      866.39     38.72 o 
 -11  19   5       37.72       47.36     18.79 o 
 -10  19   5        8.43       22.45     14.63 o 
  -9  19   5      917.14     1008.80     44.36 o 
  -8  19   5       18.22       23.29     13.24 o 
  -7  19   5     1935.80     2113.31     54.77 o 
  -6  19   5      309.43      275.60     34.17 o 
  -5  19   5      407.75      376.69     21.35 o 
  -4  19   5      405.07      428.88     21.70 o 
  -3  19   5       11.95        6.29      8.73 o 
  -2  19   5      649.79      586.68     22.31 o 
  -1  19   5      953.25      884.59     26.01 o 
   0  19   5     2185.65     2128.39     37.00 o 
   1  19   5      677.31      640.10     23.06 o 
   2  19   5       65.72       47.33     10.11 o 
   3  19   5        7.02        7.68      9.15 o 
   4  19   5      213.35      190.41     16.98 o 
   5  19   5       98.79      103.35     14.22 o 
   6  19   5      306.47      329.31     22.08 o 
   7  19   5        1.44        7.83     12.06 o 
   8  19   5        7.96       20.82     12.47 o 
   9  19   5       68.99      100.95     19.42 o 
 -11  20   5       59.54       69.28     18.82 o 
 -10  20   5       34.28       30.15     15.51 o 
  -9  20   5      262.80      299.73     26.16 o 
  -8  20   5      109.41       92.25     17.60 o 
  -7  20   5       77.23       73.91     16.30 o 
  -6  20   5       15.41       27.74     13.11 o 
  -5  20   5       16.64       19.84     10.79 o 
  -4  20   5        9.51       14.89     10.24 o 
  -3  20   5      402.52      385.90     21.29 o 
  -2  20   5       10.40        7.06      9.41 o 
  -1  20   5      177.10      159.22     14.36 o 
   0  20   5      165.31      150.50     17.42 o 
   1  20   5      280.23      239.36     16.31 o 
   2  20   5      160.78      175.92     16.33 o 
   3  20   5      580.00      570.09     25.88 o 
   4  20   5      131.45      151.58     16.30 o 
   5  20   5        0.13        3.43     13.27 o 
   6  20   5       47.13       26.32     11.62 o 
   7  20   5      428.65      416.50     26.15 o 
   8  20   5      334.18      363.39     28.38 o 
 -10  21   5       72.21       64.98     18.94 o 
  -9  21   5      138.15      118.84     23.31 o 
  -8  21   5       35.42       33.42     14.95 o 
  -7  21   5       72.85       72.97     17.12 o 
  -6  21   5      723.87      748.53     37.24 o 
  -5  21   5      202.50      214.80     21.07 o 
  -4  21   5      277.40      234.55     21.85 o 
  -3  21   5       13.79       31.58     11.50 o 
  -2  21   5      299.96      289.49     19.77 o 
  -1  21   5      329.53      303.28     20.19 o 
   0  21   5       26.84       23.65      9.81 o 
   1  21   5       13.88       10.25      8.15 o 
   2  21   5      131.13      111.38     15.18 o 
   3  21   5     1043.08     1092.43     34.93 o 
   4  21   5      575.95      566.58     27.46 o 
   5  21   5      333.95      351.23     23.50 o 
   6  21   5      446.60      522.97     38.88 o 
   7  21   5        0.58        2.86     12.20 o 
  -9  22   5        1.60        1.15     14.90 o 
  -8  22   5       33.44       22.27     15.03 o 
  -7  22   5        0.73       20.96     14.35 o 
  -6  22   5      130.92      131.11     19.37 o 
  -5  22   5       45.65       56.14     14.94 o 
  -4  22   5      264.28      309.00     32.71 o 
  -3  22   5      120.22       96.33     25.47 o 
  -2  22   5        1.66       10.78     10.77 o 
  -1  22   5      621.05      640.11     26.07 o 
   0  22   5       33.31       24.25     10.88 o 
   1  22   5       79.29       57.88     12.30 o 
   2  22   5      622.57      646.81     24.62 o 
   3  22   5       35.82       39.70     12.86 o 
   4  22   5      269.66      294.67     22.58 o 
   5  22   5      186.75      199.92     20.09 o 
   6  22   5       66.16       38.84     14.43 o 
  -7  23   5       31.93       45.61     16.77 o 
  -6  23   5       10.02       31.49     15.21 o 
  -5  23   5      233.35      229.31     22.99 o 
  -4  23   5        5.45        0.45     11.13 o 
  -3  23   5       84.61       69.06     14.83 o 
  -2  23   5       66.11       64.82     13.87 o 
  -1  23   5       44.60       30.81     11.69 o 
   0  23   5        4.24        6.35     11.06 o 
   1  23   5        1.44       20.20     11.48 o 
   2  23   5      620.27      706.85     35.80 o 
   3  23   5       29.24       22.32     11.31 o 
   4  23   5        0.18        9.31     12.32 o 
  -5  24   5      249.28      253.08     55.34 o 
  -4  24   5       71.37       76.94     17.94 o 
  -3  24   5      166.88      182.77     19.81 o 
  -2  24   5       47.03       24.19     13.58 o 
  -1  24   5      460.31      548.44     31.53 o 
   0  24   5       16.80       17.26     11.94 o 
   1  24   5       94.85       97.20     19.37 o 
   2  24   5        2.08       13.41     12.92 o 
 -18   0   6      288.41      394.22     66.02 o 
 -17   0   6      318.44      285.31     54.79 o 
 -16   0   6     1466.95     1529.66    100.38 o 
 -15   0   6      105.11      174.92     41.67 o 
 -14   0   6      125.04      109.31     34.90 o 
 -13   0   6      252.21      229.13     57.29 o 
 -12   0   6     2819.96     2525.38    120.34 o 
 -11   0   6      124.14      156.06     22.30 o 
 -10   0   6      394.45      355.93     38.96 o 
  -9   0   6      908.98      830.03     35.98 o 
  -8   0   6        1.49        0.09      8.35 o 
  -7   0   6     2728.79     2784.86     68.07 o 
  -6   0   6      676.45      876.02     34.23 o 
  -5   0   6       18.02        8.27      7.34 o 
  -4   0   6     1757.03     1713.99     84.48 o 
  -3   0   6    12319.03    11695.69    207.02 o 
  -2   0   6     2550.67     2538.88     56.78 o 
  -1   0   6      256.28      256.34     17.25 o 
   0   0   6      211.31      211.29     15.54 o 
   1   0   6      673.95      739.85     30.30 o 
   2   0   6     1832.64     2118.22     62.57 o 
   3   0   6       13.45       15.99      8.20 o 
   4   0   6       22.42       26.53     10.28 o 
   5   0   6      119.00       78.80     14.15 o 
   6   0   6      739.54      596.59     31.31 o 
   7   0   6      122.86       94.70     17.18 o 
   8   0   6        0.71      -10.83     10.21 o 
   9   0   6      195.11      172.23     24.86 o 
  10   0   6       36.69       32.93     17.57 o 
  11   0   6       78.51       37.38     17.58 o 
  12   0   6      462.54      353.77     56.95 o 
  13   0   6       83.79      124.19     41.26 o 
  14   0   6        7.05       23.40     37.88 o 
  15   0   6      289.24      249.46     60.20 o 
 -18   1   6       60.70       58.36     28.55 o 
 -17   1   6       70.16       73.93     27.73 o 
 -16   1   6      238.26      281.57     37.97 o 
 -15   1   6      398.49      401.11     39.96 o 
 -14   1   6      730.37      733.52     47.73 o 
 -13   1   6      294.36      248.36     25.29 o 
 -12   1   6      254.28      169.43     16.91 o 
 -11   1   6     1156.01     1106.36     38.38 o 
 -10   1   6     1445.85     1353.32     50.85 o 
  -9   1   6      596.95      554.68     24.64 o 
  -8   1   6      347.26      385.12     18.09 o 
  -7   1   6       54.74       43.56      6.20 o 
  -6   1   6       36.32       59.14      7.66 o 
  -5   1   6      237.52      358.06     13.67 o 
  -4   1   6     1181.73      973.98     21.86 o 
  -3   1   6      817.81      782.16     15.64 o 
  -2   1   6       36.90       14.43      4.81 o 
  -1   1   6      796.97      943.99     16.71 o 
   0   1   6     4951.50     4622.77     65.33 o 
   1   1   6      159.97      191.49     12.36 o 
   2   1   6      143.09      148.76      9.76 o 
   3   1   6       62.61       21.14      8.06 o 
   4   1   6     3256.55     3402.12     56.87 o 
   5   1   6      720.79      655.22     28.10 o 
   6   1   6      165.08      167.17     15.56 o 
   7   1   6      254.32      228.40     16.20 o 
   8   1   6        1.85       -3.80      8.06 o 
   9   1   6     4524.61     4391.11     93.70 o 
  10   1   6       20.20       25.29     12.17 o 
  11   1   6      205.86      180.13     20.88 o 
  12   1   6      733.68      596.88     69.06 o 
  13   1   6     3491.74     3641.63    117.88 o 
  14   1   6      430.00      393.98     47.12 o 
 -18   2   6        0.44       43.32     28.16 o 
 -17   2   6      100.18       86.91     28.74 o 
 -16   2   6      141.98      148.84     32.47 o 
 -15   2   6      223.29      218.12     40.65 o 
 -14   2   6        1.36       -3.46     12.81 o 
 -13   2   6       80.09       49.34     15.43 o 
 -12   2   6      394.63      403.31     26.42 o 
 -11   2   6     2696.78     2519.52     58.74 o 
 -10   2   6        9.89       18.73      8.66 o 
  -9   2   6      212.21      236.30     11.21 o 
  -8   2   6       14.66        3.20      5.08 o 
  -7   2   6     3019.00     2950.48     41.62 o 
  -6   2   6      170.28      178.25      9.83 o 
  -5   2   6        4.77       -1.87      4.30 o 
  -4   2   6      905.56      837.49     16.19 o 
  -3   2   6      185.38      264.95     14.90 o 
  -2   2   6      422.87      434.93     11.37 o 
  -1   2   6     8348.40     8851.17     99.96 o 
   0   2   6     1474.53     1662.97     23.09 o 
   1   2   6     2110.23     2301.30     27.69 o 
   2   2   6        9.68        8.66      3.69 o 
   3   2   6      452.68      358.79     14.68 o 
   4   2   6       18.97       16.25      4.93 o 
   5   2   6      156.90      176.85     13.01 o 
   6   2   6      511.56      488.24     20.33 o 
   7   2   6     1121.30     1089.87     37.32 o 
   8   2   6       29.54        7.79      9.29 o 
   9   2   6      118.56       71.62     13.47 o 
  10   2   6       66.70       46.55     13.25 o 
  11   2   6      355.40      388.84     30.82 o 
  12   2   6      136.22      111.26     34.17 o 
  13   2   6       18.21      103.98     42.14 o 
  14   2   6       24.11       -9.83     26.05 o 
 -18   3   6      377.65      460.37     49.73 o 
 -17   3   6      526.67      547.33     76.03 o 
 -16   3   6      263.05      233.10     34.91 o 
 -15   3   6      751.53      800.98     67.71 o 
 -14   3   6       21.31       -1.20     13.16 o 
 -13   3   6       26.96       18.39     12.00 o 
 -12   3   6       35.63       27.88     13.36 o 
 -11   3   6      928.99      858.36     47.58 o 
 -10   3   6     1698.25     1591.84     35.86 o 
  -9   3   6      170.99      116.77      9.14 o 
  -8   3   6        0.03        5.53      4.89 o 
  -7   3   6       97.64      112.62      7.36 o 
  -6   3   6     1991.29     2177.92     47.29 o 
  -5   3   6     7729.92     8953.91     97.81 o 
  -4   3   6     1417.14     1711.33     24.23 o 
  -3   3   6      621.38      705.59     14.43 o 
  -2   3   6     3820.09     3914.66     36.87 o 
  -1   3   6    24808.51    26649.83    224.86 o 
   0   3   6    33011.48    37965.52    297.85 o 
   1   3   6     1344.24     1465.88     27.07 o 
   2   3   6      680.16      643.92     13.18 o 
   3   3   6       71.71       54.59      5.50 o 
   4   3   6      720.62      704.24     16.95 o 
   5   3   6      750.34      772.92     20.35 o 
   6   3   6     1088.69     1044.70     48.22 o 
   7   3   6      124.95      100.31     12.84 o 
   8   3   6        0.01       16.40      9.53 o 
   9   3   6      678.72      674.72     28.69 o 
  10   3   6      870.53      777.55     40.10 o 
  11   3   6       22.05       19.25     15.69 o 
  12   3   6       61.50       40.17     18.81 o 
  13   3   6        6.75       42.62     19.45 o 
  14   3   6      369.59      296.05     47.21 o 
 -18   4   6       35.00       21.07     29.97 o 
 -17   4   6       43.35       41.98     51.07 o 
 -16   4   6      115.11      136.40     29.87 o 
 -15   4   6       10.20        4.47     14.85 o 
 -14   4   6       27.20       27.36     14.18 o 
 -13   4   6      393.96      348.48     27.23 o 
 -12   4   6       25.21       -4.02     11.87 o 
 -11   4   6     2032.54     1913.09     52.09 o 
 -10   4   6      102.27      106.24     10.00 o 
  -9   4   6      646.63      614.79     22.99 o 
  -8   4   6      756.10      767.28     22.56 o 
  -7   4   6     1127.37     1102.95     20.24 o 
  -6   4   6      282.19      313.78     16.22 o 
  -5   4   6      252.78      254.64      9.41 o 
  -4   4   6        1.50        4.37      3.08 o 
  -3   4   6    16377.15    17036.46    179.26 o 
  -2   4   6       25.26       33.22      5.27 o 
  -1   4   6     1596.19     1513.32     23.93 o 
   0   4   6      788.07      816.79     12.42 o 
   1   4   6     2789.15     2904.35     35.29 o 
   2   4   6     1130.34     1182.41     20.56 o 
   3   4   6       66.77       57.05      5.78 o 
   4   4   6     1136.23     1096.35     18.97 o 
   5   4   6     1544.09     1489.12     23.71 o 
   6   4   6     1130.47     1104.82     24.28 o 
   7   4   6     1249.52     1175.41     30.10 o 
   8   4   6       53.94       58.09     12.12 o 
   9   4   6        0.06       -1.01     10.73 o 
  10   4   6      367.94      370.17     28.20 o 
  11   4   6        1.58       -0.54     13.10 o 
  12   4   6      213.17      242.62     27.38 o 
  13   4   6      440.95      496.00     37.74 o 
  14   4   6       15.78       15.52     26.13 o 
 -18   5   6       35.54       77.47     33.35 o 
 -17   5   6      116.14       49.62     26.26 o 
 -16   5   6      112.14       80.42     27.41 o 
 -15   5   6      249.01      232.32     33.38 o 
 -14   5   6       70.56       32.94     16.27 o 
 -13   5   6      736.35      750.19     35.70 o 
 -12   5   6      799.39      808.99     35.24 o 
 -11   5   6      767.22      717.06     31.49 o 
 -10   5   6     1186.09     1122.56     27.92 o 
  -9   5   6      211.92      224.36     12.12 o 
  -8   5   6      484.40      475.45     14.08 o 
  -7   5   6      386.11      422.46     12.81 o 
  -6   5   6     2526.60     2809.43     38.83 o 
  -5   5   6     1159.29     1445.09     22.69 o 
  -4   5   6     1147.03      982.63     13.97 o 
  -3   5   6        2.05        3.79      3.74 o 
  -2   5   6      944.32     1220.32     19.89 o 
  -1   5   6    12010.88    14304.97    135.93 o 
   0   5   6      316.17      187.42      6.83 o 
   1   5   6      249.55      291.98      8.60 o 
   2   5   6       44.36       54.77      4.26 o 
   3   5   6      206.00      202.81      7.62 o 
   4   5   6      849.27      898.75     17.24 o 
   5   5   6      800.69      781.57     18.78 o 
   6   5   6       74.39       76.02      7.81 o 
   7   5   6      112.33      112.27     16.48 o 
   8   5   6      844.89      749.33     25.39 o 
   9   5   6      201.43      209.34     19.06 o 
  10   5   6      106.07      124.42     19.89 o 
  11   5   6       15.50       11.13     13.57 o 
  12   5   6        7.13        9.33     16.23 o 
  13   5   6      336.93      364.96     33.80 o 
  14   5   6       26.98       19.36     20.27 o 
 -18   6   6       70.99       24.99     27.86 o 
 -17   6   6      281.09      283.80     47.96 o 
 -16   6   6      206.20      167.91     32.11 o 
 -15   6   6      353.31      312.56     29.91 o 
 -14   6   6       42.46       50.63     16.78 o 
 -13   6   6       30.61       36.49     15.25 o 
 -12   6   6        0.26       25.84     13.26 o 
 -11   6   6       70.59       72.63     10.83 o 
 -10   6   6     3143.49     3206.84     59.10 o 
  -9   6   6      679.09      610.35     20.01 o 
  -8   6   6        2.57        0.37      5.05 o 
  -7   6   6      377.55      378.79     12.57 o 
  -6   6   6       20.27       19.90      5.06 o 
  -5   6   6       81.59      109.54      5.94 o 
  -4   6   6      379.68      372.48      7.61 o 
  -3   6   6      536.20      388.45     15.27 o 
  -2   6   6    10955.87    12235.66    105.75 o 
  -1   6   6     3922.12     4748.69     43.94 o 
   0   6   6      303.47      371.35     11.10 o 
   1   6   6     4240.49     4777.88     49.71 o 
   2   6   6     6911.65     7715.08     68.96 o 
   3   6   6       24.88       54.47      4.75 o 
   4   6   6      966.22      942.46     17.28 o 
   5   6   6      485.14      484.12     13.50 o 
   6   6   6      120.99      117.75      9.09 o 
   7   6   6     1601.82     1521.48     31.74 o 
   8   6   6      440.37      424.27     20.40 o 
   9   6   6      313.62      258.06     17.89 o 
  10   6   6     1355.63     1493.61     52.45 o 
  11   6   6       42.72       44.91     24.94 o 
  12   6   6        6.07        8.34     15.51 o 
  13   6   6       15.06       10.64     18.24 o 
  14   6   6       16.88       39.95     39.84 o 
 -17   7   6        0.28       16.59     23.23 o 
 -16   7   6       80.59       56.89     20.64 o 
 -15   7   6        1.85        9.92     15.89 o 
 -14   7   6        0.26        6.59     14.74 o 
 -13   7   6      239.79      204.61     26.48 o 
 -12   7   6      631.18      671.28     63.26 o 
 -11   7   6      317.34      252.12     16.59 o 
 -10   7   6     4112.80     3958.21     62.38 o 
  -9   7   6     1000.45      896.19     29.08 o 
  -8   7   6       60.00       57.19      8.25 o 
  -7   7   6      213.35      224.58     10.45 o 
  -6   7   6       40.22       23.60      7.04 o 
  -5   7   6     2786.42     2903.67     31.19 o 
  -4   7   6      613.04      714.18     11.59 o 
  -3   7   6      263.12      237.39      8.54 o 
  -2   7   6     2390.77     2766.82     37.17 o 
  -1   7   6    33786.89    36694.56    291.30 o 
   0   7   6     3851.30     4866.04     50.84 o 
   1   7   6     6319.14     6833.75     67.49 o 
   2   7   6      232.37      202.71      6.78 o 
   3   7   6       19.12        1.65      3.49 o 
   4   7   6        8.79       13.10      4.73 o 
   5   7   6     1475.27     1469.81     26.18 o 
   6   7   6      790.79      759.93     19.51 o 
   7   7   6      764.82      766.01     24.77 o 
   8   7   6      150.43      175.76     15.02 o 
   9   7   6      417.20      446.80     22.21 o 
  10   7   6      309.23      288.05     24.68 o 
  11   7   6        4.61        0.89     13.16 o 
  12   7   6        0.22       16.52     19.03 o 
  13   7   6        2.91       20.77     21.06 o 
  14   7   6      265.50      218.63     42.28 o 
 -17   8   6       70.21      134.22     32.90 o 
 -16   8   6        1.50       21.19     18.03 o 
 -15   8   6      123.04      172.04     24.90 o 
 -14   8   6        0.36       -4.86     14.51 o 
 -13   8   6       89.49       86.42     18.19 o 
 -12   8   6      442.53      362.21     20.04 o 
 -11   8   6      418.83      340.35     18.63 o 
 -10   8   6      195.30      189.24     17.96 o 
  -9   8   6      130.44      131.45     12.14 o 
  -8   8   6      283.97      314.68     14.23 o 
  -7   8   6     6268.49     6187.65     69.65 o 
  -6   8   6       93.27       58.03      7.50 o 
  -5   8   6     3173.24     3163.16     34.12 o 
  -4   8   6        6.80        9.48      3.78 o 
  -3   8   6        4.14       10.12      3.77 o 
  -2   8   6     6923.67     6711.84     71.84 o 
  -1   8   6     1902.84     2138.45     33.07 o 
   0   8   6       42.87       46.48      5.02 o 
   1   8   6     3098.52     3187.78     37.69 o 
   2   8   6    11199.25    11554.72     99.42 o 
   3   8   6     1097.28     1048.49     19.34 o 
   4   8   6      493.48      532.88     13.87 o 
   5   8   6      915.19      873.00     20.33 o 
   6   8   6     6382.84     6382.92     75.22 o 
   7   8   6     8748.07     8844.80    116.33 o 
   8   8   6        7.17       34.59     14.28 o 
   9   8   6        0.46       12.17     10.02 o 
  10   8   6        5.61       -6.70     12.63 o 
  11   8   6     1024.54      946.99     46.62 o 
  12   8   6       49.33       39.56     21.37 o 
  13   8   6      158.58      171.93     34.97 o 
  14   8   6       17.68       11.22     23.00 o 
 -17   9   6      161.32      194.23     39.44 o 
 -16   9   6       77.57      106.37     23.34 o 
 -15   9   6       45.38       57.65     19.56 o 
 -14   9   6        1.48       22.67     16.21 o 
 -13   9   6      217.81      180.26     23.36 o 
 -12   9   6       84.13       89.53     12.95 o 
 -11   9   6      275.77      315.57     18.45 o 
 -10   9   6      684.43      709.87     28.44 o 
  -9   9   6       35.23       17.94      8.43 o 
  -8   9   6     3148.70     2949.74     49.42 o 
  -7   9   6       18.05       19.15      6.11 o 
  -6   9   6     1194.18     1182.62     21.78 o 
  -5   9   6     1743.34     1613.25     33.56 o 
  -4   9   6      829.97      824.61     17.31 o 
  -3   9   6      535.59      524.15     18.94 o 
  -2   9   6      132.54      110.17      8.50 o 
  -1   9   6       13.05        3.35      3.50 o 
   0   9   6      164.71      189.30      8.42 o 
   1   9   6        2.61       -3.79      3.95 o 
   2   9   6      292.67      304.61     11.74 o 
   3   9   6      697.66      701.41     23.79 o 
   4   9   6     4950.64     5116.64     60.13 o 
   5   9   6       27.13       30.31      6.99 o 
   6   9   6      744.08      771.74     22.91 o 
   7   9   6      125.01      160.77     20.13 o 
   8   9   6     1363.97     1380.86     40.44 o 
   9   9   6      136.94      158.28     17.80 o 
  10   9   6        2.22       13.20     14.09 o 
  11   9   6       17.60       43.11     17.85 o 
  12   9   6        5.75       12.45     17.08 o 
  13   9   6        0.14        1.87     26.45 o 
 -17  10   6      143.03       94.21     65.95 o 
 -16  10   6      504.10      530.93     89.90 o 
 -15  10   6       24.63       22.04     18.27 o 
 -14  10   6      102.19      100.04     20.80 o 
 -13  10   6       16.02        7.92     12.12 o 
 -12  10   6      193.58      206.95     16.01 o 
 -11  10   6       98.01       85.12     11.64 o 
 -10  10   6      237.94      188.22     13.56 o 
  -9  10   6     2124.99     2046.42     41.03 o 
  -8  10   6     1858.65     1666.76     45.77 o 
  -7  10   6      106.04      110.17      9.42 o 
  -6  10   6     3202.75     3140.73     39.33 o 
  -5  10   6     5814.82     5573.92     54.80 o 
  -4  10   6     4927.74     5146.43     56.40 o 
  -3  10   6     4153.64     4203.61     51.50 o 
  -2  10   6       72.90       30.72      5.24 o 
  -1  10   6        5.98       12.47      4.59 o 
   0  10   6      967.17      977.12     28.08 o 
   1  10   6      109.13       46.47      9.53 o 
   2  10   6       72.56       87.14     21.71 o 
   3  10   6     3562.12     3647.92     47.92 o 
   4  10   6     3233.83     3220.00     47.62 o 
   5  10   6      563.68      550.13     19.23 o 
   6  10   6      284.58      257.06     15.07 o 
   7  10   6      553.04      571.28     28.57 o 
   8  10   6      492.06      454.85     25.50 o 
   9  10   6      241.62      223.07     28.43 o 
  10  10   6      422.60      474.17     34.22 o 
  11  10   6       10.52       -1.14     14.29 o 
  12  10   6       17.20        6.70     18.10 o 
  13  10   6       13.09       -9.60     17.44 o 
 -16  11   6       22.03       31.53     20.93 o 
 -15  11   6        7.85        4.98     17.06 o 
 -14  11   6       49.06        0.18     15.30 o 
 -13  11   6      361.53      410.43     23.75 o 
 -12  11   6     1065.85     1065.81     38.63 o 
 -11  11   6       21.64       26.21      8.61 o 
 -10  11   6      201.72      161.75     12.51 o 
  -9  11   6     1596.92     1475.89     35.91 o 
  -8  11   6     4021.57     3903.40     52.45 o 
  -7  11   6      710.41      669.79     19.14 o 
  -6  11   6     1552.89     1571.12     25.58 o 
  -5  11   6        6.80        7.26      4.23 o 
  -4  11   6     1290.92     1304.26     22.86 o 
  -3  11   6     1126.95     1128.62     22.33 o 
  -2  11   6      361.23      372.32     14.26 o 
  -1  11   6     8958.94     9331.50    100.18 o 
   0  11   6    14057.37    14618.89    146.66 o 
   1  11   6     3377.51     3493.84     47.94 o 
   2  11   6      129.49      110.69     15.14 o 
   3  11   6     5599.16     5759.47     79.42 o 
   4  11   6      220.39      226.88     12.48 o 
   5  11   6      579.89      593.68     20.38 o 
   6  11   6     3273.10     3216.86     82.12 o 
   7  11   6      328.12      319.22     18.96 o 
   8  11   6     1378.49     1389.98     41.70 o 
   9  11   6      140.17      159.11     18.60 o 
  10  11   6        0.97       -4.15     22.60 o 
  11  11   6        4.23       25.67     16.95 o 
  12  11   6       40.42       20.58     18.38 o 
  13  11   6      158.42      132.09     26.95 o 
 -16  12   6      177.33      124.20     25.92 o 
 -15  12   6       13.17       17.07     17.79 o 
 -14  12   6       72.00       88.59     27.49 o 
 -13  12   6       80.82       86.31     22.06 o 
 -12  12   6      982.43     1012.41     36.96 o 
 -11  12   6     2433.59     2309.53     48.63 o 
 -10  12   6        0.67        6.07      7.59 o 
  -9  12   6     5099.50     5185.38     66.39 o 
  -8  12   6       76.49       76.32      9.73 o 
  -7  12   6     2296.01     2177.69     40.67 o 
  -6  12   6     4037.36     4037.27     52.69 o 
  -5  12   6        3.72       -5.62      4.60 o 
  -4  12   6      816.20      782.23     18.21 o 
  -3  12   6     2334.90     2255.04     39.23 o 
  -2  12   6       67.87       81.12      8.76 o 
  -1  12   6       32.54       17.52      6.48 o 
   0  12   6     1612.68     1631.17     30.14 o 
   1  12   6      812.90      752.14     20.16 o 
   2  12   6       28.11       18.03      5.52 o 
   3  12   6        0.19       15.83      9.11 o 
   4  12   6     1178.45     1156.92     31.49 o 
   5  12   6      366.15      321.43     25.19 o 
   6  12   6      104.29      119.42     12.38 o 
   7  12   6      121.72      116.68     14.16 o 
   8  12   6        3.07        6.28     10.31 o 
   9  12   6      432.08      429.26     30.81 o 
  10  12   6      167.76      125.92     21.24 o 
  11  12   6       27.84       10.22     16.06 o 
  12  12   6       73.59       61.21     22.75 o 
 -16  13   6      359.83      389.02     38.22 o 
 -15  13   6       38.78       18.63     18.74 o 
 -14  13   6       30.90       28.56     17.55 o 
 -13  13   6       46.20       23.24     14.39 o 
 -12  13   6       14.28       29.41     11.02 o 
 -11  13   6      818.87      860.49     33.85 o 
 -10  13   6      100.59      148.06     13.98 o 
  -9  13   6      131.37      198.15     19.95 o 
  -8  13   6      171.17      189.79     13.60 o 
  -7  13   6      310.61      306.03     15.13 o 
  -6  13   6      884.58      841.59     19.02 o 
  -5  13   6        1.40       10.58      6.13 o 
  -4  13   6       61.41       65.64      5.65 o 
  -3  13   6        5.05       14.01      7.01 o 
  -2  13   6      151.12      160.91     12.75 o 
  -1  13   6      786.01      717.40     24.77 o 
   0  13   6     2651.29     2612.61     48.61 o 
   1  13   6      651.69      594.01     25.25 o 
   2  13   6      722.93      717.82     17.07 o 
   3  13   6     1319.99     1356.18     26.82 o 
   4  13   6      390.99      382.89     24.67 o 
   5  13   6        6.20        3.07      7.35 o 
   6  13   6     1326.85     1256.25     33.97 o 
   7  13   6      866.01      825.31     28.63 o 
   8  13   6       10.88       26.87     21.19 o 
   9  13   6      308.09      383.35     41.82 o 
  10  13   6       20.94       49.21     17.79 o 
  11  13   6     1042.75     1125.92     50.88 o 
  12  13   6        9.42       -8.41     18.05 o 
 -15  14   6        0.03       12.88     19.47 o 
 -14  14   6     1686.54     2012.79     71.72 o 
 -13  14   6      189.32      205.86     19.21 o 
 -12  14   6      191.09      190.16     17.49 o 
 -11  14   6       61.99       66.74     12.29 o 
 -10  14   6      543.51      496.10     21.96 o 
  -9  14   6      238.10      245.92     18.52 o 
  -8  14   6      793.22      770.90     25.73 o 
  -7  14   6      529.62      498.46     23.80 o 
  -6  14   6      547.72      537.53     28.04 o 
  -5  14   6     2536.95     2450.24     42.18 o 
  -4  14   6       91.04       91.58      7.96 o 
  -3  14   6     2136.28     2258.37     37.52 o 
  -2  14   6      168.93      152.15     14.90 o 
  -1  14   6     1137.46     1155.03     26.25 o 
   0  14   6      138.10      115.55     10.88 o 
   1  14   6     1109.27     1154.05     26.73 o 
   2  14   6      262.62      277.66     15.49 o 
   3  14   6     1193.57     1243.88     26.23 o 
   4  14   6      923.58      959.53     25.58 o 
   5  14   6      331.48      305.81     22.57 o 
   6  14   6      375.37      340.84     20.81 o 
   7  14   6       14.44        8.85      9.73 o 
   8  14   6      117.34      116.55     17.48 o 
   9  14   6      546.70      501.31     40.71 o 
  10  14   6       37.55       39.34     17.20 o 
  11  14   6        0.24       29.35     19.04 o 
 -15  15   6       87.15       35.96     22.49 o 
 -14  15   6      238.36      307.23     28.33 o 
 -13  15   6       16.71       21.28     12.15 o 
 -12  15   6       18.96       41.08     12.23 o 
 -11  15   6     1666.45     1806.47     41.55 o 
 -10  15   6      353.09      341.78     21.85 o 
  -9  15   6      311.67      295.64     22.03 o 
  -8  15   6       27.43       18.73     10.84 o 
  -7  15   6      319.43      264.43     22.98 o 
  -6  15   6      781.59      808.13     28.47 o 
  -5  15   6      254.35      240.99     21.06 o 
  -4  15   6     1251.47     1278.05     29.80 o 
  -3  15   6      325.77      285.06     18.72 o 
  -2  15   6     4094.04     4027.76     70.78 o 
  -1  15   6     1771.53     1823.64     34.95 o 
   0  15   6     2633.39     2723.93     44.56 o 
   1  15   6      284.24      257.42     17.62 o 
   2  15   6     1145.09     1109.27     22.82 o 
   3  15   6     1212.32     1218.13     33.14 o 
   4  15   6      127.87      130.46     12.21 o 
   5  15   6        9.02       16.84      8.71 o 
   6  15   6      514.59      468.83     28.88 o 
   7  15   6      324.56      311.29     28.40 o 
   8  15   6       22.64       29.49     11.84 o 
   9  15   6       19.38       12.92     12.48 o 
  10  15   6       58.97       62.23     16.95 o 
  11  15   6      453.00      481.01     38.87 o 
 -14  16   6        3.44       -1.84     18.85 o 
 -13  16   6       56.88       38.76     15.00 o 
 -12  16   6      115.71      109.20     17.27 o 
 -11  16   6      124.48       90.97     15.79 o 
 -10  16   6      139.35      165.78     20.17 o 
  -9  16   6       30.10       25.70     11.62 o 
  -8  16   6     2088.06     2163.96     53.27 o 
  -7  16   6       24.05       18.22     10.46 o 
  -6  16   6       19.76       11.13      9.58 o 
  -5  16   6      110.86      106.46     11.92 o 
  -4  16   6        0.04       15.46      7.85 o 
  -3  16   6     2897.65     2847.39     49.55 o 
  -2  16   6      760.95      778.21     32.87 o 
  -1  16   6     1782.76     1723.09     38.23 o 
   0  16   6      744.44      710.93     24.81 o 
   1  16   6     1209.09     1190.15     23.73 o 
   2  16   6        1.42        0.87      5.96 o 
   3  16   6      534.72      503.37     19.38 o 
   4  16   6       88.41       76.71     10.82 o 
   5  16   6      467.71      418.49     19.95 o 
   6  16   6      138.20      119.37     13.57 o 
   7  16   6      340.05      360.78     22.61 o 
   8  16   6      913.06      969.03     34.29 o 
   9  16   6      272.73      316.42     26.63 o 
  10  16   6       23.62        3.25     14.50 o 
 -13  17   6       73.03       92.75     18.53 o 
 -12  17   6       13.53       23.37     13.87 o 
 -11  17   6      439.02      434.46     29.53 o 
 -10  17   6      147.79      161.40     20.34 o 
  -9  17   6       38.54       36.83     14.76 o 
  -8  17   6        0.00       -4.38     10.60 o 
  -7  17   6      392.39      392.32     26.50 o 
  -6  17   6       32.69       32.99     11.27 o 
  -5  17   6      163.43      109.84     12.77 o 
  -4  17   6      185.71      146.45     13.32 o 
  -3  17   6       51.18       34.23     17.60 o 
  -2  17   6       44.34       25.31      8.14 o 
  -1  17   6      666.65      564.57     18.83 o 
   0  17   6      679.54      649.89     23.71 o 
   1  17   6      173.46      183.71     12.72 o 
   2  17   6      229.11      221.99     13.40 o 
   3  17   6      153.97      131.84     12.23 o 
   4  17   6        3.15        4.89      8.07 o 
   5  17   6      439.74      416.62     34.18 o 
   6  17   6       62.71       48.39     11.38 o 
   7  17   6       47.10       40.33     11.88 o 
   8  17   6       81.26       90.03     15.77 o 
   9  17   6      154.37      148.78     21.00 o 
  10  17   6        9.11        7.21     14.36 o 
 -13  18   6      105.30       93.00     21.68 o 
 -12  18   6      129.76      118.64     21.37 o 
 -11  18   6        1.36       20.78     15.35 o 
 -10  18   6      276.59      309.45     36.32 o 
  -9  18   6       15.91       18.84     12.90 o 
  -8  18   6       10.08       -1.01     14.04 o 
  -7  18   6      274.89      259.02     21.34 o 
  -6  18   6      271.95      275.13     20.97 o 
  -5  18   6      624.01      681.35     26.02 o 
  -4  18   6      361.02      354.75     19.17 o 
  -3  18   6      278.68      262.08     25.07 o 
  -2  18   6      275.76      318.05     26.38 o 
  -1  18   6      135.59      130.28     11.09 o 
   0  18   6       38.34       44.82      8.60 o 
   1  18   6       67.17       82.32     10.47 o 
   2  18   6       29.61       23.48      9.18 o 
   3  18   6        1.10        0.46      8.36 o 
   4  18   6       54.38       52.86     11.42 o 
   5  18   6       82.95       70.45     12.66 o 
   6  18   6      161.40      188.55     18.35 o 
   7  18   6       11.55       10.25     10.70 o 
   8  18   6       40.98       20.02     13.44 o 
   9  18   6        3.94       12.23     14.11 o 
 -12  19   6      645.89      695.78     38.85 o 
 -11  19   6      185.21      185.42     23.59 o 
 -10  19   6      106.02       75.71     17.99 o 
  -9  19   6       30.42       27.39     13.94 o 
  -8  19   6      172.05      165.11     19.76 o 
  -7  19   6        4.14       23.04     12.76 o 
  -6  19   6       57.25       49.13     21.97 o 
  -5  19   6        9.88       10.06     11.35 o 
  -4  19   6      431.57      453.85     22.02 o 
  -3  19   6       88.87       76.03     20.79 o 
  -2  19   6      268.94      255.32     23.14 o 
  -1  19   6      168.38      148.27     12.09 o 
   0  19   6      122.50      129.10     12.28 o 
   1  19   6      139.36      133.61     12.45 o 
   2  19   6      123.53       94.87     13.09 o 
   3  19   6       63.52       34.93     10.27 o 
   4  19   6       77.86       80.18     13.10 o 
   5  19   6       19.20       27.73     11.39 o 
   6  19   6      122.32      111.08     16.15 o 
   7  19   6       77.26       57.35     18.10 o 
   8  19   6       37.41       31.89     16.52 o 
 -11  20   6       58.66       56.54     18.29 o 
 -10  20   6       17.62       39.66     16.65 o 
  -9  20   6       34.27       23.95     15.01 o 
  -8  20   6      413.83      442.00     28.95 o 
  -7  20   6      228.18      212.37     21.31 o 
  -6  20   6       81.54       58.88     14.48 o 
  -5  20   6        2.57        8.91     11.10 o 
  -4  20   6      245.93      238.60     18.32 o 
  -3  20   6      439.34      397.94     21.29 o 
  -2  20   6      567.19      522.64     23.50 o 
  -1  20   6      517.23      501.22     21.43 o 
   0  20   6      812.04      815.29     26.22 o 
   1  20   6      705.25      738.76     27.67 o 
   2  20   6       41.08       41.11     11.01 o 
   3  20   6       98.83       89.56     13.76 o 
   4  20   6       14.17        6.56     10.75 o 
   5  20   6        0.23        5.97     11.00 o 
   6  20   6      190.74      168.88     21.86 o 
   7  20   6      136.75      122.01     17.88 o 
 -10  21   6      338.50      371.02     38.00 o 
  -9  21   6      187.71      148.79     21.47 o 
  -8  21   6       18.43       35.83     15.07 o 
  -7  21   6      524.56      580.23     32.18 o 
  -6  21   6       83.72       86.97     17.20 o 
  -5  21   6      114.69      100.52     16.92 o 
  -4  21   6      374.45      385.44     22.58 o 
  -3  21   6        0.73       10.11     10.12 o 
  -2  21   6       96.90       87.72     13.57 o 
  -1  21   6       28.68       43.65     10.68 o 
   0  21   6        4.70       15.37      9.55 o 
   1  21   6      245.44      284.52     25.12 o 
   2  21   6       17.04       16.70     10.53 o 
   3  21   6       54.01       39.67     12.60 o 
   4  21   6       60.31       36.12     12.72 o 
   5  21   6        5.43        6.48     11.67 o 
   6  21   6        0.05        9.53     11.74 o 
  -9  22   6      341.77      366.91     29.83 o 
  -8  22   6       31.42       57.67     17.17 o 
  -7  22   6        1.75        7.92     19.49 o 
  -6  22   6       86.88       80.93     17.32 o 
  -5  22   6      152.73      172.09     20.74 o 
  -4  22   6      376.39      409.74     26.50 o 
  -3  22   6        0.29        6.70     11.28 o 
  -2  22   6       24.24       22.51     12.29 o 
  -1  22   6      243.28      296.26     19.54 o 
   0  22   6       27.36       22.96     12.20 o 
   1  22   6      227.23      248.76     17.38 o 
   2  22   6       10.60       21.62     11.92 o 
   3  22   6       53.59       63.68     14.07 o 
   4  22   6      391.67      461.25     29.01 o 
   5  22   6      281.94      299.42     23.54 o 
  -7  23   6      168.07      181.26     22.72 o 
  -6  23   6      249.71      235.37     29.58 o 
  -5  23   6       32.08       32.11     15.22 o 
  -4  23   6        5.86        1.15     12.93 o 
  -3  23   6      233.16      232.96     20.30 o 
  -2  23   6        9.93       12.26     11.51 o 
  -1  23   6       84.07       82.88     15.01 o 
   0  23   6        7.02        1.11     10.45 o 
   1  23   6      144.98      147.97     17.58 o 
   2  23   6      107.60      107.27     14.07 o 
   3  23   6      127.20      140.86     19.55 o 
  -4  24   6      283.38      307.36     26.19 o 
  -3  24   6       49.14       43.35     14.00 o 
  -2  24   6       33.06       30.46     17.33 o 
  -1  24   6       52.39       30.07     13.61 o 
   0  24   6      109.10      127.97     16.75 o 
   1  24   6        6.44       18.58     13.18 o 
 -18   1   7        4.31       50.53     30.37 o 
 -17   1   7        5.62       -9.61     33.55 o 
 -16   1   7       20.62       23.65     32.13 o 
 -15   1   7       84.93      106.96     26.41 o 
 -14   1   7      368.94      355.53     29.05 o 
 -13   1   7      507.00      566.11     27.87 o 
 -12   1   7     1934.10     1682.60     50.37 o 
 -11   1   7       26.95        5.82      9.33 o 
 -10   1   7      145.67       75.73     28.45 o 
  -9   1   7      371.65      357.27     22.52 o 
  -8   1   7      168.26      183.19     12.97 o 
  -7   1   7      100.79      100.16     12.13 o 
  -6   1   7      200.00      179.01     16.20 o 
  -5   1   7      232.93      219.04     11.52 o 
  -4   1   7     2766.93     2467.24     37.67 o 
  -3   1   7     4567.64     4853.33     62.42 o 
  -2   1   7     2141.45     2309.75     39.09 o 
  -1   1   7     1336.00     1515.33     24.66 o 
   0   1   7        2.97        6.18      4.77 o 
   1   1   7       20.11       -3.02      4.92 o 
   2   1   7      190.04      211.63      7.00 o 
   3   1   7       28.00       17.35      6.50 o 
   4   1   7      141.79      113.73     14.34 o 
   5   1   7      502.15      477.78     26.49 o 
   6   1   7      126.55      100.80     12.41 o 
   7   1   7      122.30      109.61     13.59 o 
   8   1   7      103.39      110.00     14.70 o 
   9   1   7       96.71      107.97     15.30 o 
  10   1   7      266.94      346.06     35.87 o 
  11   1   7      100.88       82.30     16.36 o 
  12   1   7        2.49       18.11     17.77 o 
  13   1   7      137.21      148.05     33.60 o 
  14   1   7      223.45      175.32     37.27 o 
 -18   2   7      351.63      286.01     52.42 o 
 -17   2   7       85.22       99.56     29.81 o 
 -16   2   7       46.69       41.35     50.19 o 
 -15   2   7     2182.26     2235.46    106.60 o 
 -14   2   7      919.92      925.11     41.07 o 
 -13   2   7      267.65      217.84     51.59 o 
 -12   2   7      278.03      321.44     21.05 o 
 -11   2   7      263.73      217.97     17.34 o 
 -10   2   7      322.91      349.23     19.25 o 
  -9   2   7       68.62       65.16     10.50 o 
  -8   2   7      386.90      358.54     18.64 o 
  -7   2   7     2819.56     2739.15     46.75 o 
  -6   2   7     3162.02     3491.09     48.84 o 
  -5   2   7     1021.72     1268.26     25.77 o 
  -4   2   7       24.46       19.07      5.33 o 
  -3   2   7     1087.70     1075.65     23.74 o 
  -2   2   7    12871.67    14640.65    160.76 o 
  -1   2   7    16941.89    18873.28    203.71 o 
   0   2   7      143.14      144.27      8.14 o 
   1   2   7      346.51      374.33     11.96 o 
   2   2   7        2.32       10.49      4.12 o 
   3   2   7      277.71      268.07     11.24 o 
   4   2   7     1883.35     1723.99     31.25 o 
   5   2   7        2.94       -0.53      6.79 o 
   6   2   7      204.20      189.28     15.30 o 
   7   2   7      250.49      212.56     17.05 o 
   8   2   7       49.70       12.98      8.62 o 
   9   2   7      627.88      634.53     29.16 o 
  10   2   7       69.51       50.86     13.92 o 
  11   2   7      210.46      196.22     26.77 o 
  12   2   7     1390.46     1339.76     54.41 o 
  13   2   7      728.07      761.09     58.15 o 
  14   2   7        9.10       -0.18     27.44 o 
 -18   3   7      369.86      459.92     49.55 o 
 -17   3   7      115.85      109.64     28.74 o 
 -16   3   7      479.10      490.38    107.75 o 
 -15   3   7       29.85       46.88     18.12 o 
 -14   3   7       89.83       93.40     21.26 o 
 -13   3   7       74.73       49.44     15.34 o 
 -12   3   7     1856.97     1886.68     54.01 o 
 -11   3   7       40.02       15.46     10.41 o 
 -10   3   7       11.07        8.05      8.75 o 
  -9   3   7       35.16       36.75      6.41 o 
  -8   3   7      188.84      166.78      8.98 o 
  -7   3   7       29.40        8.72      4.58 o 
  -6   3   7        6.57        5.05      3.75 o 
  -5   3   7      322.53      370.65     16.72 o 
  -4   3   7     1461.30     1226.00     18.92 o 
  -3   3   7     5439.18     5498.86     61.63 o 
  -2   3   7     9810.45    10459.32    117.39 o 
  -1   3   7       87.62      110.92      5.45 o 
   0   3   7      549.69      606.30     11.07 o 
   1   3   7    12992.43    13809.96    131.14 o 
   2   3   7     2080.88     2213.40     31.73 o 
   3   3   7      484.09      513.78     13.24 o 
   4   3   7     2219.97     2254.34     33.93 o 
   5   3   7     1380.31     1181.00     36.14 o 
   6   3   7        4.11       -5.37      6.23 o 
   7   3   7        8.86        6.28      8.04 o 
   8   3   7       22.32       20.75     10.34 o 
   9   3   7      639.21      657.47     33.20 o 
  10   3   7     2505.41     2538.91    104.52 o 
  11   3   7       15.42       20.28     18.49 o 
  12   3   7       59.21       53.08     20.54 o 
  13   3   7       68.41       37.76     23.02 o 
  14   3   7      384.62      379.63     49.45 o 
 -18   4   7      463.77      590.08     54.04 o 
 -17   4   7       28.88       27.15     24.38 o 
 -16   4   7      553.69      751.08     53.28 o 
 -15   4   7      114.75      128.08     27.95 o 
 -14   4   7      555.51      637.54     50.24 o 
 -13   4   7      390.54      324.13     26.32 o 
 -12   4   7      287.90      235.92     22.38 o 
 -11   4   7      944.72      948.33     30.92 o 
 -10   4   7        4.47        8.66      9.51 o 
  -9   4   7       39.41       14.18      6.08 o 
  -8   4   7        4.17       14.92      5.35 o 
  -7   4   7        1.34        0.22      4.65 o 
  -6   4   7      953.43     1114.14     21.39 o 
  -5   4   7     3816.73     3833.73     78.76 o 
  -4   4   7      559.42      547.69     11.64 o 
  -3   4   7     1932.09     2301.31     39.10 o 
  -2   4   7    53172.59    58812.21    488.79 o 
  -1   4   7      727.88      851.44     13.20 o 
   0   4   7      564.15      502.54     11.84 o 
   1   4   7        1.69        6.33      3.25 o 
   2   4   7     4811.39     4953.44     58.90 o 
   3   4   7     3114.74     3129.40     42.60 o 
   4   4   7     1354.41     1355.30     25.15 o 
   5   4   7      259.23      261.58     15.52 o 
   6   4   7      101.01      104.97     16.19 o 
   7   4   7      503.49      456.71     25.62 o 
   8   4   7     1159.30     1123.32     35.56 o 
   9   4   7       16.35       18.95     13.20 o 
  10   4   7       12.04       38.71     15.63 o 
  11   4   7      549.70      559.33     36.48 o 
  12   4   7       31.94       26.60     17.58 o 
  13   4   7      228.12      245.55     30.82 o 
  14   4   7       30.55       68.28     33.33 o 
 -18   5   7       57.40       39.23     25.90 o 
 -17   5   7        6.49      -12.91     21.28 o 
 -16   5   7       69.38       36.37     30.78 o 
 -15   5   7      488.09      458.81     52.66 o 
 -14   5   7      237.06      174.73     30.73 o 
 -13   5   7     1416.15     1553.26     51.31 o 
 -12   5   7     3361.10     3205.57     75.04 o 
 -11   5   7      524.12      524.41     28.52 o 
 -10   5   7        1.05       -0.04      6.67 o 
  -9   5   7      237.95      187.45     10.70 o 
  -8   5   7      601.97      557.37     15.48 o 
  -7   5   7      143.11      125.30     12.60 o 
  -6   5   7      623.14      661.14     16.32 o 
  -5   5   7     4249.94     4460.92     44.28 o 
  -4   5   7     2497.04     2881.95     29.19 o 
  -3   5   7      837.89      962.95     17.96 o 
  -2   5   7     2113.59     2184.30     27.94 o 
  -1   5   7        0.22       -0.09      4.00 o 
   0   5   7     2130.51     2192.73     24.62 o 
   1   5   7      143.14      153.92      9.01 o 
   2   5   7      636.46      631.15     12.88 o 
   3   5   7      354.99      349.98     15.37 o 
   4   5   7        9.55        5.07      5.00 o 
   5   5   7       30.74       26.34      5.99 o 
   6   5   7     1516.64     1550.41     35.03 o 
   7   5   7        2.76       -3.15      6.77 o 
   8   5   7      389.92      408.74     43.67 o 
   9   5   7      391.24      302.86     25.92 o 
  10   5   7      642.72      592.58     40.19 o 
  11   5   7      214.06      232.10     27.22 o 
  12   5   7       22.27       32.02     18.39 o 
  13   5   7      111.39      125.11     31.29 o 
  14   5   7        3.47       26.12     21.35 o 
 -18   6   7       22.91      -21.94     23.43 o 
 -17   6   7        8.24       28.96     24.84 o 
 -16   6   7        0.24       -6.52     16.69 o 
 -15   6   7       29.03       21.93     16.13 o 
 -14   6   7       28.16       10.28     14.21 o 
 -13   6   7       58.75       72.46     17.18 o 
 -12   6   7      181.22      267.15     23.53 o 
 -11   6   7        7.27       -3.54     10.76 o 
 -10   6   7     3139.84     3000.22     46.88 o 
  -9   6   7      361.65      318.40     13.29 o 
  -8   6   7        9.54        7.05      5.59 o 
  -7   6   7      137.40      137.97      9.90 o 
  -6   6   7     3883.32     3753.28     49.06 o 
  -5   6   7     6650.04     7010.20     63.62 o 
  -4   6   7      502.54      641.06     12.86 o 
  -3   6   7     1510.87     1530.51     22.72 o 
  -2   6   7     2877.14     2947.79     34.96 o 
  -1   6   7        0.05        1.78      4.35 o 
   0   6   7     3131.86     3248.24     39.44 o 
   1   6   7      717.04      791.42     18.68 o 
   2   6   7     1598.31     1599.78     31.09 o 
   3   6   7    12612.37    12557.63    123.56 o 
   4   6   7     4319.14     4428.77     53.68 o 
   5   6   7      311.24      305.10     12.59 o 
   6   6   7      513.24      482.09     23.17 o 
   7   6   7     1027.22      996.76     28.48 o 
   8   6   7     2358.81     2351.21     54.70 o 
   9   6   7     1101.45     1095.81     52.84 o 
  10   6   7        0.08        5.36     13.69 o 
  11   6   7      459.83      499.47     46.84 o 
  12   6   7       90.42       97.15     21.92 o 
  13   6   7       18.87       18.48     22.61 o 
 -17   7   7      317.28      334.64     42.34 o 
 -16   7   7       59.51       54.55     19.85 o 
 -15   7   7      187.83      178.76     24.83 o 
 -14   7   7      163.76      152.76     22.19 o 
 -13   7   7      124.02      124.48     19.97 o 
 -12   7   7       28.81       30.45     13.55 o 
 -11   7   7      220.60      203.03     19.16 o 
 -10   7   7      307.89      334.58     16.03 o 
  -9   7   7      217.36      230.03     13.09 o 
  -8   7   7     1142.47     1074.65     23.76 o 
  -7   7   7      916.73      894.94     20.72 o 
  -6   7   7     1238.74     1289.15     25.89 o 
  -5   7   7       38.31       25.83      3.72 o 
  -4   7   7       90.64       91.86      6.38 o 
  -3   7   7     1106.02     1264.33     20.65 o 
  -2   7   7      773.54      814.95     15.34 o 
  -1   7   7      353.06      339.34      9.65 o 
   0   7   7      691.70      636.61     13.81 o 
   1   7   7     1004.25     1160.39     19.36 o 
   2   7   7      927.47      945.11     15.24 o 
   3   7   7       98.44      101.50      7.65 o 
   4   7   7      120.42      133.00      9.03 o 
   5   7   7     2580.95     2669.10     39.44 o 
   6   7   7      161.97      168.71     20.01 o 
   7   7   7      407.68      362.85     18.78 o 
   8   7   7       14.04       23.23     11.66 o 
   9   7   7        2.10       -2.22     10.66 o 
  10   7   7      335.59      314.28     24.77 o 
  11   7   7      514.00      625.11     47.44 o 
  12   7   7      166.47      154.16     30.43 o 
  13   7   7       18.65       30.52     23.75 o 
 -17   8   7       28.87       54.23     28.81 o 
 -16   8   7       16.78       22.40     20.52 o 
 -15   8   7        3.87       -4.23     15.69 o 
 -14   8   7        2.48       11.99     14.78 o 
 -13   8   7      154.08      151.38     21.28 o 
 -12   8   7      132.55      174.72     27.73 o 
 -11   8   7      587.70      551.53     20.65 o 
 -10   8   7      136.43      146.19     12.29 o 
  -9   8   7        0.47       -8.23      6.71 o 
  -8   8   7     3578.71     3606.04     51.75 o 
  -7   8   7     1238.92     1201.79     25.00 o 
  -6   8   7     2518.58     2650.49     30.81 o 
  -5   8   7     1032.69     1033.87     15.42 o 
  -4   8   7       69.78       47.77      6.52 o 
  -3   8   7      228.86      198.35      9.25 o 
  -2   8   7     3402.12     3710.63     41.09 o 
  -1   8   7      422.68      553.65     13.32 o 
   0   8   7      538.14      510.47     12.88 o 
   1   8   7     1112.17     1105.08     21.37 o 
   2   8   7      114.51      141.68      6.32 o 
   3   8   7      440.58      370.97     18.30 o 
   4   8   7      774.89      660.38     22.17 o 
   5   8   7     1686.90     1623.77     29.43 o 
   6   8   7      720.55      659.47     24.21 o 
   7   8   7      136.82      134.43     13.70 o 
   8   8   7       59.82       38.03     14.87 o 
   9   8   7      396.67      419.66     33.26 o 
  10   8   7      201.39      159.91     33.90 o 
  11   8   7       70.77       49.86     18.48 o 
  12   8   7      376.69      359.52     53.71 o 
  13   8   7       45.19       68.33     27.69 o 
 -17   9   7       21.21       23.96     21.32 o 
 -16   9   7      282.56      276.10     31.08 o 
 -15   9   7      154.01      135.90     23.72 o 
 -14   9   7       22.25       22.44     15.72 o 
 -13   9   7     1498.68     1476.91     54.14 o 
 -12   9   7       84.69       78.65     16.68 o 
 -11   9   7      182.39      213.76     15.02 o 
 -10   9   7      619.05      593.88     19.31 o 
  -9   9   7      138.95      131.09     12.43 o 
  -8   9   7     5303.84     5251.22     68.65 o 
  -7   9   7        0.35        3.29      6.26 o 
  -6   9   7      752.85      706.43     17.99 o 
  -5   9   7    10600.54    10584.15     89.00 o 
  -4   9   7      993.21     1130.80     19.39 o 
  -3   9   7     3804.80     3959.90     46.08 o 
  -2   9   7      628.25      708.67     15.75 o 
  -1   9   7     1010.11     1074.01     18.41 o 
   0   9   7      845.33      968.38     16.69 o 
   1   9   7        0.87        2.21      4.48 o 
   2   9   7     2479.24     2497.95     30.85 o 
   3   9   7      528.29      544.76     19.39 o 
   4   9   7     2506.78     2670.64     46.14 o 
   5   9   7       26.00       17.54      7.71 o 
   6   9   7      403.44      380.56     30.13 o 
   7   9   7      787.58      755.42     70.61 o 
   8   9   7     1214.73     1232.86     45.54 o 
   9   9   7       74.72       52.23     16.69 o 
  10   9   7     1008.85      988.33     45.77 o 
  11   9   7       11.23        5.89     14.56 o 
  12   9   7      104.25      114.26     29.42 o 
  13   9   7        7.83       30.02     23.37 o 
 -17  10   7       21.90       44.39     20.99 o 
 -16  10   7      461.30      547.05     39.63 o 
 -15  10   7      304.56      354.18     32.22 o 
 -14  10   7      321.17      366.26     32.10 o 
 -13  10   7      105.96      133.07     18.28 o 
 -12  10   7      780.60      722.40     32.21 o 
 -11  10   7      279.80      261.36     17.21 o 
 -10  10   7     1458.05     1522.44     31.00 o 
  -9  10   7     1820.30     1736.95     32.26 o 
  -8  10   7     1277.00     1230.62     27.85 o 
  -7  10   7     3366.25     3468.06     54.28 o 
  -6  10   7    10746.06    11037.71    123.36 o 
  -5  10   7     2386.33     2599.23     32.18 o 
  -4  10   7     5541.42     5564.60     70.14 o 
  -3  10   7      119.70      151.71     12.53 o 
  -2  10   7     1937.18     2096.18     34.54 o 
  -1  10   7       48.44       51.73      7.72 o 
   0  10   7      855.33      830.02     19.82 o 
   1  10   7      371.28      352.90     14.71 o 
   2  10   7      105.28      107.29      6.28 o 
   3  10   7     6004.83     5759.06     72.47 o 
   4  10   7      135.01      159.87     12.30 o 
   5  10   7      264.11      274.94     17.28 o 
   6  10   7      383.61      384.80     30.03 o 
   7  10   7       11.58       19.65     10.06 o 
   8  10   7      383.56      347.18     37.14 o 
   9  10   7       71.10       30.99     15.20 o 
  10  10   7      895.21      913.33     45.12 o 
  11  10   7      136.12      124.01     22.63 o 
  12  10   7       32.20        8.40     18.27 o 
 -16  11   7      178.19      181.49     28.68 o 
 -15  11   7       25.28       21.66     17.60 o 
 -14  11   7        3.44       16.69     14.70 o 
 -13  11   7      378.32      491.60     33.55 o 
 -12  11   7      120.76      108.34     13.59 o 
 -11  11   7      262.93      241.54     15.13 o 
 -10  11   7       98.14      124.99     11.66 o 
  -9  11   7     1650.13     1526.80     35.23 o 
  -8  11   7      382.10      411.66     19.45 o 
  -7  11   7     3595.48     3756.99     58.26 o 
  -6  11   7     1753.65     1735.88     31.87 o 
  -5  11   7     1791.49     1834.29     25.78 o 
  -4  11   7      258.52      246.75     11.05 o 
  -3  11   7     6725.07     6828.86     82.92 o 
  -2  11   7      197.72      184.73     19.96 o 
  -1  11   7     3964.11     3861.75     55.69 o 
   0  11   7     4933.10     4766.46     64.91 o 
   1  11   7     1904.02     1815.73     37.92 o 
   2  11   7     3740.13     3703.77     51.10 o 
   3  11   7        0.18       10.94      5.80 o 
   4  11   7      119.86      124.32     18.01 o 
   5  11   7      138.69      111.08     11.44 o 
   6  11   7     1072.32     1112.69     43.30 o 
   7  11   7     1016.30     1089.03     35.78 o 
   8  11   7       14.58       21.86     14.44 o 
   9  11   7        5.85        0.30     12.89 o 
  10  11   7      341.75      327.39     30.36 o 
  11  11   7      159.01      136.84     24.97 o 
  12  11   7      171.45      132.02     26.42 o 
 -16  12   7        2.27       -5.05     18.59 o 
 -15  12   7       76.00       96.98     22.85 o 
 -14  12   7       24.18       29.90     17.68 o 
 -13  12   7      223.66      261.79     47.61 o 
 -12  12   7        0.55        8.32      9.08 o 
 -11  12   7      178.30      135.20     14.21 o 
 -10  12   7     1184.20     1179.25     32.44 o 
  -9  12   7     1807.73     1852.88     52.11 o 
  -8  12   7     1386.19     1447.94     54.36 o 
  -7  12   7     4336.35     4390.01     60.76 o 
  -6  12   7      180.75      191.05     14.17 o 
  -5  12   7      180.44      197.90     12.15 o 
  -4  12   7      398.20      402.06     15.61 o 
  -3  12   7      282.75      267.90     15.16 o 
  -2  12   7       15.89       26.14      8.10 o 
  -1  12   7     1530.31     1497.28     29.02 o 
   0  12   7       25.27       14.58      6.71 o 
   1  12   7       96.81       81.79     10.56 o 
   2  12   7     3330.60     3425.21     59.25 o 
   3  12   7     2010.94     1947.76     37.82 o 
   4  12   7      259.64      250.08     15.25 o 
   5  12   7      503.93      561.34     21.01 o 
   6  12   7      711.66      718.56     38.82 o 
   7  12   7       15.12       -3.94     20.56 o 
   8  12   7      184.89      149.13     21.12 o 
   9  12   7        1.74       -5.39     13.39 o 
  10  12   7       94.14      135.23     44.31 o 
  11  12   7       23.54       26.00     18.43 o 
  12  12   7        2.95       15.17     19.54 o 
 -16  13   7       28.65       20.99     20.70 o 
 -15  13   7        0.22       11.52     18.77 o 
 -14  13   7      651.35      675.73     61.25 o 
 -13  13   7      595.75      586.44     31.97 o 
 -12  13   7      596.74      585.54     47.54 o 
 -11  13   7       47.33       30.10     11.29 o 
 -10  13   7      323.91      296.76     19.91 o 
  -9  13   7        9.47       10.18      8.29 o 
  -8  13   7      442.75      497.60     19.52 o 
  -7  13   7     3160.80     3134.12     48.56 o 
  -6  13   7     3993.42     3841.84     56.93 o 
  -5  13   7     3629.94     3713.97     63.26 o 
  -4  13   7     4833.26     4927.42     63.28 o 
  -3  13   7     1780.17     1846.32     36.76 o 
  -2  13   7     1098.59     1007.85     37.16 o 
  -1  13   7      618.03      603.97     19.20 o 
   0  13   7      330.59      293.97     14.79 o 
   1  13   7      621.33      675.23     29.46 o 
   2  13   7      208.90      217.43     16.11 o 
   3  13   7      229.20      209.14     24.53 o 
   4  13   7       63.12       64.84     10.79 o 
   5  13   7     1705.00     1787.01     47.79 o 
   6  13   7       55.68       73.83     13.41 o 
   7  13   7      251.25      263.06     24.00 o 
   8  13   7      160.46      113.98     30.98 o 
   9  13   7     1049.19     1063.96     46.16 o 
  10  13   7      359.06      427.33     57.83 o 
  11  13   7       35.81       25.05     19.02 o 
 -15  14   7      462.50      498.27     44.71 o 
 -14  14   7       12.70       54.34     19.90 o 
 -13  14   7      480.72      490.03     35.71 o 
 -12  14   7      369.25      387.57     26.83 o 
 -11  14   7       41.41       28.93     10.68 o 
 -10  14   7      197.90      218.45     24.05 o 
  -9  14   7      252.78      244.50     17.62 o 
  -8  14   7        7.43       -1.03      9.29 o 
  -7  14   7      939.00      966.40     35.09 o 
  -6  14   7     1955.61     1967.50     39.52 o 
  -5  14   7      500.80      503.64     22.23 o 
  -4  14   7      151.82      137.34     11.76 o 
  -3  14   7     1295.86     1250.40     30.30 o 
  -2  14   7     2014.66     1976.56     39.19 o 
  -1  14   7      461.91      430.09     17.55 o 
   0  14   7       45.74       26.24      8.34 o 
   1  14   7        1.07       12.34      7.44 o 
   2  14   7     1766.74     1715.59     30.91 o 
   3  14   7      780.19      752.03     23.39 o 
   4  14   7      525.09      542.97     26.98 o 
   5  14   7       43.28       35.43      9.71 o 
   6  14   7      701.78      699.72     29.82 o 
   7  14   7        0.02        6.99     12.78 o 
   8  14   7       46.68       81.37     23.01 o 
   9  14   7        1.92       19.72     15.53 o 
  10  14   7        0.79       14.97     17.46 o 
  11  14   7       37.97       65.82     21.49 o 
 -15  15   7        0.32       31.75     21.21 o 
 -14  15   7        4.34       42.62     20.26 o 
 -13  15   7       97.09       61.51     26.36 o 
 -12  15   7        0.56       14.81     12.27 o 
 -11  15   7      126.96      170.20     20.11 o 
 -10  15   7      516.82      494.89     31.11 o 
  -9  15   7      394.85      377.04     24.37 o 
  -8  15   7      105.98      114.44     15.20 o 
  -7  15   7      420.65      417.37     24.26 o 
  -6  15   7       44.09       41.95     10.89 o 
  -5  15   7      593.52      655.36     21.92 o 
  -4  15   7     1219.52     1231.29     28.24 o 
  -3  15   7       54.10       38.90      9.38 o 
  -2  15   7     1847.04     1823.49     38.33 o 
  -1  15   7     1496.55     1550.28     34.21 o 
   0  15   7      398.89      393.74     17.66 o 
   1  15   7      618.78      602.70     21.37 o 
   2  15   7     1035.94     1022.53     24.54 o 
   3  15   7       48.23       34.23      8.54 o 
   4  15   7      192.40      166.28     17.70 o 
   5  15   7      168.20      171.46     14.61 o 
   6  15   7       16.76        8.92      9.84 o 
   7  15   7        0.13        9.99     11.98 o 
   8  15   7      624.60      674.90     47.97 o 
   9  15   7        1.93       18.86     15.49 o 
  10  15   7      423.46      424.61     49.05 o 
 -14  16   7       11.96       49.81     27.12 o 
 -13  16   7       36.73       37.85     19.73 o 
 -12  16   7       81.40       80.60     18.00 o 
 -11  16   7      445.48      477.99     29.53 o 
 -10  16   7       13.21       -0.72     11.85 o 
  -9  16   7      492.34      528.09     44.33 o 
  -8  16   7       21.08       25.58     11.44 o 
  -7  16   7        1.85        5.82      9.96 o 
  -6  16   7      149.23      111.09     20.27 o 
  -5  16   7      217.46      219.86     14.81 o 
  -4  16   7      594.62      571.76     20.37 o 
  -3  16   7      773.01      804.35     31.36 o 
  -2  16   7      556.20      557.75     27.77 o 
  -1  16   7      191.60      169.14     14.86 o 
   0  16   7      294.27      299.89     16.55 o 
   1  16   7       15.35       10.02      8.39 o 
   2  16   7     2098.25     2141.57     39.36 o 
   3  16   7      771.12      808.15     33.81 o 
   4  16   7      713.29      681.22     23.59 o 
   5  16   7       11.92        9.86      8.73 o 
   6  16   7        1.14       -6.69      8.97 o 
   7  16   7        2.00       -3.08     11.29 o 
   8  16   7      162.75      143.87     19.68 o 
   9  16   7      177.22      223.67     24.62 o 
  10  16   7      271.69      334.41     31.84 o 
 -13  17   7       73.39       81.46     22.44 o 
 -12  17   7       81.52       89.60     19.50 o 
 -11  17   7      418.44      440.56     29.50 o 
 -10  17   7      683.85      800.14     38.72 o 
  -9  17   7      762.19      765.12     39.64 o 
  -8  17   7      302.34      317.74     25.33 o 
  -7  17   7       23.22       22.73     11.53 o 
  -6  17   7     2034.77     2051.04     49.60 o 
  -5  17   7      615.72      597.94     25.56 o 
  -4  17   7      421.72      433.81     19.15 o 
  -3  17   7      934.30      914.60     34.43 o 
  -2  17   7      173.90      150.45     17.80 o 
  -1  17   7     1452.43     1425.58     55.85 o 
   0  17   7      388.01      403.38     22.72 o 
   1  17   7      231.36      242.77     14.97 o 
   2  17   7       30.31       22.95      8.85 o 
   3  17   7        4.86        4.04      7.75 o 
   4  17   7      490.18      476.22     21.02 o 
   5  17   7      462.47      477.27     22.20 o 
   6  17   7        0.82        5.30     10.06 o 
   7  17   7      459.98      510.91     34.95 o 
   8  17   7       68.10       74.48     18.14 o 
   9  17   7       80.43       91.26     32.18 o 
 -13  18   7        0.13       13.56     19.33 o 
 -12  18   7      323.40      316.25     28.99 o 
 -11  18   7      675.75      731.71     36.67 o 
 -10  18   7        1.01       17.76     13.79 o 
  -9  18   7       40.25       49.87     14.78 o 
  -8  18   7      360.22      418.82     26.32 o 
  -7  18   7      634.77      685.77     30.72 o 
  -6  18   7     1426.80     1535.69     43.24 o 
  -5  18   7      296.93      301.68     25.77 o 
  -4  18   7      546.92      483.29     21.30 o 
  -3  18   7     2090.72     2178.46     43.95 o 
  -2  18   7      461.09      410.74     14.44 o 
  -1  18   7      163.33      174.02     18.46 o 
   0  18   7      928.13      939.32     24.42 o 
   1  18   7      562.98      515.78     19.52 o 
   2  18   7      703.49      685.03     24.77 o 
   3  18   7      276.74      306.48     19.27 o 
   4  18   7      496.33      541.67     24.65 o 
   5  18   7      177.84      151.62     16.60 o 
   6  18   7      189.67      240.95     28.14 o 
   7  18   7       52.81       68.25     16.71 o 
   8  18   7        1.56       19.22     13.55 o 
 -12  19   7      297.68      316.50     29.76 o 
 -11  19   7     1381.35     1507.62     51.19 o 
 -10  19   7      106.87      119.39     20.13 o 
  -9  19   7       94.30      133.09     19.85 o 
  -8  19   7        3.72       -0.68     12.41 o 
  -7  19   7        5.95       14.32     11.68 o 
  -6  19   7     1040.50     1085.61     36.96 o 
  -5  19   7       67.38       71.90     13.75 o 
  -4  19   7       99.54       80.19     12.17 o 
  -3  19   7      111.35       95.84     12.12 o 
  -2  19   7       30.73       16.60      8.95 o 
  -1  19   7        1.20        5.93      7.77 o 
   0  19   7      951.54      942.40     25.96 o 
   1  19   7        7.39       -0.41      8.08 o 
   2  19   7      367.06      380.73     28.10 o 
   3  19   7      102.11       80.54     15.70 o 
   4  19   7       71.92       89.53     17.90 o 
   5  19   7      424.39      420.94     24.29 o 
   6  19   7       10.01        1.01     12.47 o 
   7  19   7      790.01      899.09     44.24 o 
   8  19   7      204.85      224.72     27.24 o 
 -11  20   7        0.00        2.45     15.75 o 
 -10  20   7      168.82      150.19     22.26 o 
  -9  20   7       11.76       26.01     14.76 o 
  -8  20   7     1760.52     1967.41     55.19 o 
  -7  20   7        2.11        8.74     13.01 o 
  -6  20   7       92.72      118.37     17.42 o 
  -5  20   7       30.87       30.79     12.75 o 
  -4  20   7       24.16       27.15     10.86 o 
  -3  20   7       33.34       41.26     11.16 o 
  -2  20   7       13.89       25.83     10.13 o 
  -1  20   7       38.60       46.73      8.40 o 
   0  20   7       12.14       17.68      9.04 o 
   1  20   7      459.92      468.17     20.70 o 
   2  20   7        4.79       14.39      9.82 o 
   3  20   7      250.06      217.42     17.95 o 
   4  20   7       91.91       82.68     14.38 o 
   5  20   7      300.35      314.04     26.13 o 
   6  20   7      202.66      217.45     30.27 o 
   7  20   7       15.33       15.71     15.12 o 
 -10  21   7        1.46        4.83     15.54 o 
  -9  21   7      118.47      118.96     20.66 o 
  -8  21   7      188.64      171.66     21.89 o 
  -7  21   7       56.79       67.67     16.85 o 
  -6  21   7       54.05       32.58     14.13 o 
  -5  21   7     1300.81     1326.27     61.90 o 
  -4  21   7      380.50      424.96     34.17 o 
  -3  21   7      458.12      437.08     22.98 o 
  -2  21   7        4.22       -1.10      9.98 o 
  -1  21   7       63.80       40.69     11.33 o 
   0  21   7       49.12       52.26     11.17 o 
   1  21   7      324.40      318.49     18.98 o 
   2  21   7      147.61      167.06     16.57 o 
   3  21   7        7.74       18.44     11.25 o 
   4  21   7      463.30      443.50     41.31 o 
   5  21   7      204.96      243.32     23.65 o 
  -8  22   7       11.88       17.20     15.39 o 
  -7  22   7      139.23      116.17     19.45 o 
  -6  22   7       69.31       23.51     14.05 o 
  -5  22   7       62.67       58.38     15.14 o 
  -4  22   7       41.81       37.94     14.23 o 
  -3  22   7       50.75       35.43     12.43 o 
  -2  22   7       13.79       13.50     11.07 o 
  -1  22   7      208.84      218.80     18.61 o 
   0  22   7      475.22      470.63     23.14 o 
   1  22   7      171.58      165.74     16.80 o 
   2  22   7      234.95      239.18     19.68 o 
   3  22   7      273.28      255.01     20.92 o 
   4  22   7      115.61      155.60     23.28 o 
  -6  23   7       19.19       28.64     15.09 o 
  -5  23   7        5.77        8.49     14.37 o 
  -4  23   7       35.83       36.58     14.43 o 
  -3  23   7       89.12       84.10     15.37 o 
  -2  23   7      172.92      140.54     17.56 o 
  -1  23   7        1.78        4.31     11.76 o 
   0  23   7       42.97       30.43     12.29 o 
   1  23   7       23.16       18.66     10.53 o 
   2  23   7       66.19       54.24     13.97 o 
  -2  24   7       27.10       22.27     13.09 o 
 -18   0   8       81.04       89.02     43.02 o 
 -17   0   8     2489.65     2649.00    141.24 o 
 -16   0   8      167.07      255.42     51.95 o 
 -15   0   8       63.89       44.37     30.57 o 
 -14   0   8     1835.13     1901.65     72.43 o 
 -13   0   8      355.47      349.78     32.88 o 
 -11   0   8     1699.38     1541.01    108.70 o 
 -10   0   8     4566.49     4206.78    102.75 o 
  -9   0   8     1608.85     1502.39     51.11 o 
  -8   0   8      110.83      133.66     16.95 o 
  -7   0   8      455.17      438.53     24.97 o 
  -6   0   8        2.39       -1.41      7.22 o 
  -5   0   8     1526.58     1387.01     58.24 o 
  -4   0   8     2472.05     2059.07     44.88 o 
  -3   0   8      174.88      192.08     21.85 o 
  -2   0   8     3981.48     4125.34     88.71 o 
  -1   0   8    16357.41    17467.31    306.45 o 
   0   0   8    22311.14    24336.53    418.53 o 
   1   0   8     1337.20     1256.73     43.43 o 
   2   0   8       70.49       64.25     12.39 o 
   3   0   8     1808.48     1664.27     59.73 o 
   4   0   8      462.41      547.76     29.64 o 
   5   0   8      529.35      532.70     38.42 o 
   6   0   8     1086.73     1151.73     84.21 o 
   7   0   8      191.31      173.29     34.16 o 
   8   0   8        6.20       30.65     16.64 o 
   9   0   8     1305.24     1334.42     59.25 o 
  10   0   8      756.87      693.77     52.63 o 
  11   0   8       13.15       18.78     34.43 o 
  12   0   8      159.48      119.46     44.78 o 
  13   0   8       89.85      102.55     46.94 o 
 -18   1   8        5.36      -15.26     21.90 o 
 -17   1   8        0.84       47.05     26.14 o 
 -16   1   8      960.84      998.25     58.64 o 
 -15   1   8      211.88      238.20     33.12 o 
 -14   1   8      504.42      494.78     32.55 o 
 -13   1   8       13.07       -0.37      9.50 o 
 -12   1   8      293.28      262.35     19.92 o 
 -11   1   8      184.77      212.85     22.91 o 
 -10   1   8        5.97        8.98      8.74 o 
  -9   1   8      430.25      404.52     19.43 o 
  -8   1   8      146.21      128.70     12.00 o 
  -7   1   8      116.70       76.35      9.71 o 
  -6   1   8        3.62       13.92      8.28 o 
  -5   1   8       20.09       24.49      6.34 o 
  -4   1   8        8.34        4.85      4.54 o 
  -3   1   8       95.79      126.72      8.72 o 
  -2   1   8     6093.53     5825.47     71.64 o 
  -1   1   8      169.98      183.22     12.13 o 
   0   1   8      170.93      214.21     12.24 o 
   1   1   8      335.06      259.69     14.14 o 
   2   1   8      892.72      837.61     28.43 o 
   3   1   8      358.63      376.89     15.11 o 
   4   1   8      158.86      151.46     13.32 o 
   5   1   8        0.11       -1.12      6.92 o 
   6   1   8     3466.98     3384.38     64.45 o 
   7   1   8     1774.00     1682.56     79.65 o 
   8   1   8       30.70       18.91     10.89 o 
   9   1   8       11.14        0.53     11.00 o 
  10   1   8       15.13       11.99     11.72 o 
  11   1   8      140.53      185.83     26.42 o 
  12   1   8       75.60       69.01     22.28 o 
  13   1   8       30.76       38.99     28.46 o 
 -18   2   8      283.87      379.73     45.53 o 
 -17   2   8      518.64      550.96     50.18 o 
 -16   2   8       28.63       18.46     36.19 o 
 -15   2   8        4.52       -3.49     14.94 o 
 -14   2   8      886.23      997.29     66.76 o 
 -13   2   8      349.19      335.41     38.88 o 
 -12   2   8      811.39      767.63     29.84 o 
 -11   2   8       79.35       65.78     12.53 o 
 -10   2   8        2.98       -7.86      7.42 o 
  -9   2   8     1011.52      921.40     48.53 o 
  -8   2   8        3.08        2.15      8.34 o 
  -7   2   8      563.29      552.07     16.31 o 
  -6   2   8     4896.66     5347.24     81.10 o 
  -5   2   8     4018.70     4042.25     59.38 o 
  -4   2   8       38.25       12.98      4.98 o 
  -3   2   8      326.74      311.67     12.39 o 
  -2   2   8      398.46      440.22     12.68 o 
  -1   2   8     3303.91     3416.51     46.05 o 
   0   2   8     8421.69     9413.17    112.59 o 
   1   2   8       11.02       37.21      5.81 o 
   2   2   8      117.33      114.13     12.17 o 
   3   2   8       19.08       16.09      5.35 o 
   4   2   8       93.52       89.56      6.80 o 
   5   2   8      512.87      515.57     21.91 o 
   6   2   8       29.19       33.23     16.40 o 
   7   2   8        0.81        2.77      8.96 o 
   8   2   8      201.65      145.08     16.73 o 
   9   2   8       78.11       32.37     17.79 o 
  10   2   8      109.51      101.20     17.84 o 
  11   2   8       18.27       12.21     16.04 o 
  12   2   8       15.33       -1.85     17.45 o 
  13   2   8      248.95      206.37     39.93 o 
 -18   3   8      362.72      356.05     68.66 o 
 -17   3   8      552.84      493.04     47.68 o 
 -16   3   8      836.22      831.15     56.18 o 
 -15   3   8      745.27      810.99     73.87 o 
 -14   3   8      121.14      134.83     22.47 o 
 -13   3   8      306.92      269.97     24.99 o 
 -12   3   8     2535.73     2186.89     51.09 o 
 -11   3   8       31.40       25.34     16.44 o 
 -10   3   8        9.04       11.69      9.17 o 
  -9   3   8      816.89      788.59     25.86 o 
  -8   3   8      118.71       86.04     10.59 o 
  -7   3   8      446.47      475.54     21.21 o 
  -6   3   8     1649.00     1788.72     28.94 o 
  -5   3   8        5.44        5.27      4.40 o 
  -4   3   8      256.41      202.03      9.73 o 
  -3   3   8      326.98      386.66     10.03 o 
  -2   3   8     2945.57     3235.76     37.94 o 
  -1   3   8       41.69       38.02      4.50 o 
   0   3   8      188.55      191.77     15.01 o 
   1   3   8     3187.53     3413.98     49.12 o 
   2   3   8     4037.72     3957.89     53.91 o 
   3   3   8      532.33      523.63     24.87 o 
   4   3   8        9.16        8.73      5.20 o 
   5   3   8      537.41      511.00     21.88 o 
   6   3   8      133.67      134.90     16.48 o 
   7   3   8     1033.14      977.43     38.45 o 
   8   3   8      345.82      339.87     22.57 o 
   9   3   8       31.67       46.84     13.43 o 
  10   3   8      248.89      267.14     28.68 o 
  11   3   8        0.76       -8.74     15.43 o 
  12   3   8       92.24      115.95     29.24 o 
  13   3   8       81.40       44.04     22.79 o 
 -18   4   8        0.02       43.62     26.92 o 
 -17   4   8      168.70      128.39     31.81 o 
 -16   4   8       33.80        7.83     20.93 o 
 -15   4   8       11.00      -13.21     14.53 o 
 -14   4   8      366.76      347.33     28.62 o 
 -13   4   8      450.45      429.57     29.37 o 
 -12   4   8        0.52       16.55     16.79 o 
 -11   4   8      549.64      493.32     26.11 o 
 -10   4   8     5696.00     5515.28     88.71 o 
  -9   4   8     3305.89     3296.12     51.82 o 
  -8   4   8       23.19       10.58      5.74 o 
  -7   4   8        4.18       -2.07      5.42 o 
  -6   4   8        1.04        4.26      5.39 o 
  -5   4   8     1879.26     2110.57     42.03 o 
  -4   4   8      187.95      157.39      6.82 o 
  -3   4   8      493.20      489.20     11.22 o 
  -2   4   8      770.02      789.93     12.87 o 
  -1   4   8      223.59      156.55     11.58 o 
   0   4   8     1346.68     1379.33     18.37 o 
   1   4   8     1381.10     1449.60     19.21 o 
   2   4   8      715.99      651.08     15.81 o 
   3   4   8       16.60        7.02      5.14 o 
   4   4   8        2.73        3.89      4.73 o 
   5   4   8     3273.96     3230.84     69.84 o 
   6   4   8       69.58       43.66     15.64 o 
   7   4   8      423.26      444.26     29.42 o 
   8   4   8      383.13      413.75     32.96 o 
   9   4   8      298.54      242.86     24.93 o 
  10   4   8      206.60      175.23     23.77 o 
  11   4   8      211.09      233.05     28.31 o 
  12   4   8       21.86       48.37     20.21 o 
  13   4   8      832.96      935.02     51.59 o 
 -18   5   8       80.14       47.87     27.69 o 
 -17   5   8      137.42      111.88     43.70 o 
 -16   5   8      225.36      251.10     30.71 o 
 -15   5   8      603.43      621.50     37.82 o 
 -14   5   8      144.05      140.52     41.56 o 
 -13   5   8       19.49        4.91     13.79 o 
 -12   5   8      115.29      132.81     19.06 o 
 -11   5   8      366.21      395.32     25.66 o 
 -10   5   8      401.73      404.30     27.02 o 
  -9   5   8     1398.13     1384.62     30.31 o 
  -8   5   8      280.45      244.75     12.17 o 
  -7   5   8     1201.61     1264.86     31.04 o 
  -6   5   8     5835.29     6348.62     74.41 o 
  -5   5   8       14.56       21.52      4.25 o 
  -4   5   8      183.49      184.33      6.42 o 
  -3   5   8      332.91      321.24      8.01 o 
  -2   5   8     2248.44     2345.37     25.91 o 
  -1   5   8     1409.79     1418.24     19.01 o 
   0   5   8      308.41      323.45      8.67 o 
   1   5   8      368.97      304.47     17.68 o 
   2   5   8      446.12      458.09     21.54 o 
   3   5   8       15.08       28.93      6.28 o 
   4   5   8       30.88       26.77      6.58 o 
   5   5   8      175.81      181.15     13.67 o 
   6   5   8     2839.36     2694.18     50.52 o 
   7   5   8     1640.69     1585.66     42.25 o 
   8   5   8      257.08      241.83     23.11 o 
   9   5   8       17.39       18.61     14.15 o 
  10   5   8       79.26       98.19     20.60 o 
  11   5   8       52.73       47.46     19.12 o 
  12   5   8       18.15        3.04     17.62 o 
  13   5   8      147.53      170.49     36.18 o 
 -18   6   8      128.91      157.08     34.88 o 
 -17   6   8        0.08       26.88     24.84 o 
 -16   6   8      134.87      107.36     23.53 o 
 -15   6   8       60.56       41.07     17.45 o 
 -14   6   8      176.06      168.05     23.49 o 
 -13   6   8      282.87      297.64     26.21 o 
 -12   6   8       77.80       49.77     15.38 o 
 -11   6   8      913.24      742.41     33.35 o 
 -10   6   8      102.47       83.82     21.60 o 
  -9   6   8      245.96      227.66     12.80 o 
  -8   6   8       61.08       70.59      8.65 o 
  -7   6   8      505.53      541.19     19.71 o 
  -6   6   8     7640.52     8069.35     78.50 o 
  -5   6   8     7062.45     7526.94     68.29 o 
  -4   6   8     4495.33     4752.95     44.34 o 
  -3   6   8      193.62      193.74      9.28 o 
  -2   6   8      792.50      841.23     26.37 o 
  -1   6   8      381.25      415.90     12.66 o 
   0   6   8       45.43       31.05      4.11 o 
   1   6   8        1.86       10.88      3.81 o 
   2   6   8     2561.12     2548.05     41.56 o 
   3   6   8      389.51      369.75     13.60 o 
   4   6   8      579.77      497.95     16.25 o 
   5   6   8      171.69      198.22     14.82 o 
   6   6   8       50.95       41.29      9.94 o 
   7   6   8      192.37      183.56     35.83 o 
   8   6   8      324.67      303.86     33.29 o 
   9   6   8        0.18       19.65     14.80 o 
  10   6   8       56.94       55.04     17.94 o 
  11   6   8      151.73      142.75     26.30 o 
  12   6   8      229.08      283.37     39.43 o 
  13   6   8      147.68      180.50     35.49 o 
 -17   7   8      513.10      539.54     50.46 o 
 -16   7   8       38.67       48.50     19.88 o 
 -15   7   8       11.23       -4.36     14.98 o 
 -14   7   8        5.44       10.07     14.03 o 
 -13   7   8       15.77        8.15     16.97 o 
 -12   7   8     1099.23     1078.18     40.77 o 
 -11   7   8      427.08      369.65     25.14 o 
 -10   7   8      132.59      136.29     14.59 o 
  -9   7   8      767.35      719.06     22.70 o 
  -8   7   8     8216.00     7880.20     92.46 o 
  -7   7   8     1979.86     2004.69     31.45 o 
  -6   7   8     4911.13     4853.78     56.74 o 
  -5   7   8      399.93      433.27     11.27 o 
  -4   7   8      980.11      943.49     19.12 o 
  -3   7   8        5.40       13.83      4.62 o 
  -2   7   8       26.50       18.15      5.13 o 
  -1   7   8      332.19      322.97     13.43 o 
   0   7   8       34.65       32.06      5.62 o 
   1   7   8     1308.28     1440.10     20.44 o 
   2   7   8      518.68      519.43     13.30 o 
   3   7   8      673.61      644.55     19.28 o 
   4   7   8      485.67      441.83     16.03 o 
   5   7   8     1474.08     1298.68     44.22 o 
   6   7   8      166.68      123.69     14.59 o 
   7   7   8     2126.25     2087.96     50.46 o 
   8   7   8      247.81      233.66     42.91 o 
   9   7   8      100.48      107.31     17.29 o 
  10   7   8        3.33       -3.39     16.80 o 
  11   7   8      345.66      356.01     42.68 o 
  12   7   8      543.38      630.51    113.03 o 
  13   7   8       75.29      109.03     30.32 o 
 -17   8   8        2.41       54.28     21.72 o 
 -16   8   8      293.50      278.69     31.47 o 
 -15   8   8        4.36       -7.01     15.31 o 
 -14   8   8      104.46      116.70     20.94 o 
 -13   8   8       47.30       47.59     15.73 o 
 -12   8   8      528.77      530.99     30.66 o 
 -11   8   8      784.81      767.45     35.94 o 
 -10   8   8     1825.82     1807.07     54.85 o 
  -9   8   8     8189.95     8151.09    106.45 o 
  -8   8   8       72.12       78.39     10.17 o 
  -7   8   8     2632.28     2602.83     37.69 o 
  -6   8   8     1307.92     1354.80     24.24 o 
  -5   8   8      565.91      617.91     11.87 o 
  -4   8   8     2359.08     2346.80     33.89 o 
  -3   8   8       37.14       39.59      6.29 o 
  -2   8   8       75.72       54.33      6.37 o 
  -1   8   8     5859.59     5907.57     61.86 o 
   0   8   8     8178.55     8454.16     83.10 o 
   1   8   8       30.59       18.33      5.70 o 
   2   8   8      118.09      126.31      6.65 o 
   3   8   8       72.55       58.70      7.40 o 
   4   8   8     4638.35     4571.09     98.19 o 
   5   8   8     2771.83     2767.43     59.13 o 
   6   8   8      315.05      301.07     23.47 o 
   7   8   8      220.78      264.53     35.38 o 
   8   8   8     3209.78     3115.50     81.40 o 
   9   8   8      535.44      591.94     58.98 o 
  10   8   8        0.92       -3.44     24.28 o 
  11   8   8       15.83       50.45     21.85 o 
  12   8   8      372.87      391.91     43.84 o 
 -17   9   8       20.70       37.64     21.64 o 
 -16   9   8       12.81        5.35     18.98 o 
 -15   9   8      153.83      153.90     24.79 o 
 -14   9   8      106.96      115.14     20.95 o 
 -13   9   8       86.17      110.67     25.58 o 
 -12   9   8      702.12      707.13     34.24 o 
 -11   9   8       25.84       16.28     10.47 o 
 -10   9   8       29.61       23.18      8.77 o 
  -9   9   8      283.88      325.59     15.95 o 
  -8   9   8      479.63      459.67     18.38 o 
  -7   9   8     2224.86     2149.44     42.39 o 
  -6   9   8       29.85       30.41      7.01 o 
  -5   9   8      587.30      623.00     12.01 o 
  -4   9   8      277.45      265.33     12.29 o 
  -3   9   8      376.55      295.11     11.30 o 
  -2   9   8      873.20      952.76     19.02 o 
  -1   9   8     1071.54     1081.58     21.56 o 
   0   9   8       14.66       10.93      4.72 o 
   1   9   8      523.38      510.52     14.13 o 
   2   9   8      119.68      125.15      9.55 o 
   3   9   8      190.57      182.93     16.33 o 
   4   9   8      194.40      218.58     20.62 o 
   5   9   8       28.25       24.78     11.19 o 
   6   9   8       95.77       82.12     25.06 o 
   7   9   8      275.01      302.05     25.32 o 
   8   9   8        9.99       52.44     16.82 o 
   9   9   8       13.04       16.79     18.75 o 
  10   9   8       10.68       12.61     17.74 o 
  11   9   8      348.58      296.93     40.65 o 
  12   9   8       77.82       94.91     28.35 o 
 -17  10   8      318.49      385.49     44.44 o 
 -16  10   8        8.83       40.90     24.28 o 
 -15  10   8       11.23       18.56     26.54 o 
 -14  10   8        5.43       17.01     13.79 o 
 -13  10   8        1.81       15.34     13.00 o 
 -12  10   8      475.18      478.09     26.70 o 
 -11  10   8     1058.35     1011.56     30.68 o 
 -10  10   8     1316.48     1180.38     29.05 o 
  -9  10   8       49.70       27.87      8.66 o 
  -8  10   8      247.38      236.15     19.63 o 
  -7  10   8        0.72        8.72      6.98 o 
  -6  10   8       38.87       22.39      6.98 o 
  -5  10   8      182.00      234.56     12.26 o 
  -4  10   8     2628.80     2568.91     35.72 o 
  -3  10   8      779.84      801.36     20.31 o 
  -2  10   8      269.00      251.52     13.52 o 
  -1  10   8      186.63      117.69      8.31 o 
   0  10   8      106.66       46.56      7.95 o 
   1  10   8     5035.17     5227.99     68.66 o 
   2  10   8      420.57      391.98     11.47 o 
   3  10   8      224.53      231.48     14.23 o 
   4  10   8     1300.60     1232.82     53.31 o 
   5  10   8      343.68      358.06     29.66 o 
   6  10   8       82.98       81.10     15.32 o 
   7  10   8      869.11      933.03     39.82 o 
   8  10   8       15.49       30.76     14.86 o 
   9  10   8      477.47      548.27     36.03 o 
  10  10   8      197.31      272.47     36.51 o 
  11  10   8       51.13       34.06     18.20 o 
  12  10   8       20.41       31.35     24.69 o 
 -16  11   8        0.12        8.23     18.84 o 
 -15  11   8       18.08       22.83     15.50 o 
 -14  11   8       74.64       71.86     17.04 o 
 -13  11   8        0.89       -0.06     12.30 o 
 -12  11   8      231.04      219.36     18.41 o 
 -11  11   8      137.58      150.48     15.21 o 
 -10  11   8       72.00       70.36     10.82 o 
  -9  11   8      192.38      208.86     14.73 o 
  -8  11   8     5011.46     5105.61     68.97 o 
  -7  11   8    10370.53    10246.95    116.84 o 
  -6  11   8     3775.36     3755.38     52.43 o 
  -5  11   8     1823.39     1767.61     23.14 o 
  -4  11   8      544.29      544.70     15.64 o 
  -3  11   8      990.56     1051.13     25.86 o 
  -2  11   8     5018.15     5009.18     71.66 o 
  -1  11   8      451.87      444.58     15.97 o 
   0  11   8      283.88      293.79     13.77 o 
   1  11   8     4070.85     4282.60     60.63 o 
   2  11   8        1.07        9.48      5.93 o 
   3  11   8      475.50      469.50     32.53 o 
   4  11   8      167.35      145.19     16.88 o 
   5  11   8     3413.24     3320.80    101.94 o 
   6  11   8     2033.96     2100.06     59.07 o 
   7  11   8      252.11      204.96     26.91 o 
   8  11   8      490.28      489.26     33.08 o 
   9  11   8       92.28       69.58     22.66 o 
  10  11   8      241.41      228.55     28.84 o 
  11  11   8      439.77      428.21     36.34 o 
 -16  12   8      447.66      481.59     63.93 o 
 -15  12   8      120.35      167.94     28.18 o 
 -14  12   8       85.22      117.72     22.32 o 
 -13  12   8       45.04       54.52     15.52 o 
 -12  12   8        7.19       10.37     10.84 o 
 -11  12   8     1408.75     1492.74     35.22 o 
 -10  12   8      527.13      505.32     21.04 o 
  -9  12   8      671.44      686.58     22.40 o 
  -8  12   8     2333.86     2209.06     39.88 o 
  -7  12   8       39.55       58.75      9.00 o 
  -6  12   8     1017.92     1087.20     35.75 o 
  -5  12   8       18.46       12.30      4.37 o 
  -4  12   8      314.92      288.86     15.19 o 
  -3  12   8      951.20      986.22     28.20 o 
  -2  12   8       34.67       34.10      8.26 o 
  -1  12   8        5.84       -0.62      6.17 o 
   0  12   8     1291.65     1299.77     27.53 o 
   1  12   8     1988.24     2019.43     35.56 o 
   2  12   8     1028.47     1018.26     24.20 o 
   3  12   8      419.82      395.01     18.18 o 
   4  12   8      226.97      179.81     14.11 o 
   5  12   8      475.34      424.19     32.73 o 
   6  12   8      212.49      238.17     22.68 o 
   7  12   8      894.34      914.12     39.60 o 
   8  12   8       38.83       25.70     14.97 o 
   9  12   8      156.16      169.80     33.39 o 
  10  12   8      411.10      425.06     35.40 o 
  11  12   8       30.08       39.32     22.21 o 
 -16  13   8        2.67       -6.01     18.54 o 
 -15  13   8       34.31       61.39     20.84 o 
 -14  13   8       61.22       60.30     20.03 o 
 -13  13   8      134.11      123.07     24.44 o 
 -12  13   8      633.64      670.87     43.86 o 
 -11  13   8       21.12       22.46     11.30 o 
 -10  13   8      263.59      297.37     32.36 o 
  -9  13   8      217.80      214.80     20.58 o 
  -8  13   8      581.73      669.11     24.19 o 
  -7  13   8      174.31      169.95     17.22 o 
  -6  13   8       87.89       71.90      9.98 o 
  -5  13   8     7307.52     7458.83     84.18 o 
  -4  13   8       88.35      107.40     10.69 o 
  -3  13   8     2254.20     2100.05     44.16 o 
  -2  13   8     1925.48     1776.47     40.18 o 
  -1  13   8       18.20       17.10      7.16 o 
   0  13   8     2599.53     2591.20     47.37 o 
   1  13   8      199.50      184.48     12.91 o 
   2  13   8      315.14      311.86     15.02 o 
   3  13   8      967.68     1010.10     33.37 o 
   4  13   8     1152.69     1071.16     29.42 o 
   5  13   8        7.48       -5.04     10.37 o 
   6  13   8       56.78       76.67     16.06 o 
   7  13   8        0.35       -1.08     12.34 o 
   8  13   8      424.53      426.05     31.71 o 
   9  13   8      579.89      602.14     38.40 o 
  10  13   8       34.88       34.26     30.73 o 
  11  13   8        5.42       13.04     18.79 o 
 -15  14   8      225.02      240.95     30.58 o 
 -14  14   8       40.94       32.80     19.51 o 
 -13  14   8        5.30       30.29     17.99 o 
 -12  14   8        1.72       31.39     13.55 o 
 -11  14   8      118.40       90.02     14.37 o 
 -10  14   8     2222.87     2188.08     53.56 o 
  -9  14   8      409.74      361.15     30.75 o 
  -8  14   8     1735.12     1671.70     43.50 o 
  -7  14   8      428.65      412.14     19.35 o 
  -6  14   8      712.83      696.13     22.62 o 
  -5  14   8       46.31       64.78     10.60 o 
  -4  14   8      249.97      273.69     14.97 o 
  -3  14   8      796.40      855.67     25.72 o 
  -2  14   8     2193.85     2312.87     43.88 o 
  -1  14   8        6.55       -4.93      6.52 o 
   0  14   8       83.10       23.08      7.83 o 
   1  14   8       20.52       13.51      7.57 o 
   2  14   8       68.04       60.01      7.92 o 
   3  14   8      388.42      373.69     16.73 o 
   4  14   8      397.33      414.20     18.71 o 
   5  14   8       37.53       50.56     13.65 o 
   6  14   8       72.47       54.94     17.31 o 
   7  14   8      755.22      732.08     60.89 o 
   8  14   8       61.43       66.73     17.87 o 
   9  14   8      163.20      142.41     39.69 o 
  10  14   8      262.40      229.48     28.82 o 
 -14  15   8       10.17       44.28     25.82 o 
 -13  15   8     1501.90     1658.81     60.20 o 
 -12  15   8      417.38      414.23     32.93 o 
 -11  15   8      854.73      893.48     41.88 o 
 -10  15   8      216.98      206.65     25.56 o 
  -9  15   8      470.89      460.66     26.07 o 
  -8  15   8        4.49       13.55     13.51 o 
  -7  15   8      349.37      351.36     24.63 o 
  -6  15   8       86.60       95.44     15.27 o 
  -5  15   8      104.10      115.32     11.97 o 
  -4  15   8       18.66       20.56      8.56 o 
  -3  15   8        1.36       -2.57      7.94 o 
  -2  15   8       88.95       50.78     10.22 o 
  -1  15   8      320.53      322.51     16.57 o 
   0  15   8     1907.83     1850.36     36.45 o 
   1  15   8      216.29      278.04     22.36 o 
   2  15   8      112.70      120.38     19.32 o 
   3  15   8      169.79      165.13     12.85 o 
   4  15   8        1.58        4.45      7.63 o 
   5  15   8       11.60       19.15     10.80 o 
   6  15   8        2.14        3.09     10.79 o 
   7  15   8        0.54        5.22     12.88 o 
   8  15   8      270.20      340.80     38.14 o 
   9  15   8      350.58      305.24     30.62 o 
  10  15   8      733.31      848.52     48.04 o 
 -14  16   8       58.67       32.64     26.29 o 
 -13  16   8       66.46       67.62     25.35 o 
 -12  16   8       22.24       32.74     17.37 o 
 -11  16   8      372.43      415.33     32.32 o 
 -10  16   8     1481.80     1498.11     46.17 o 
  -9  16   8        4.69        5.57     11.75 o 
  -8  16   8       84.38       62.63     13.59 o 
  -7  16   8       98.47       80.46     20.41 o 
  -6  16   8      456.30      355.57     20.69 o 
  -5  16   8      186.98      192.76     15.17 o 
  -4  16   8       13.59        7.89     10.06 o 
  -3  16   8      103.54      114.63     16.31 o 
  -2  16   8     1216.29     1284.10     40.40 o 
  -1  16   8       35.20       25.06      8.79 o 
   0  16   8      164.40      202.71     14.92 o 
   1  16   8       98.24       88.43     13.01 o 
   2  16   8      132.31      164.03     13.98 o 
   3  16   8     1083.50     1056.34     29.89 o 
   4  16   8       54.15       50.24     10.26 o 
   5  16   8       36.56       33.61     12.03 o 
   6  16   8        3.97       11.66     11.45 o 
   7  16   8       25.29       31.76     14.48 o 
   8  16   8      239.62      240.88     25.87 o 
   9  16   8      378.45      398.77     30.10 o 
 -13  17   8      141.32      178.73     49.72 o 
 -12  17   8        2.30        9.49     15.62 o 
 -11  17   8      122.21      117.24     19.52 o 
 -10  17   8      105.51      100.98     18.01 o 
  -9  17   8       23.74       14.82     12.69 o 
  -8  17   8        8.31       19.25     11.91 o 
  -7  17   8      358.85      369.88     23.06 o 
  -6  17   8      105.93      107.72     14.57 o 
  -5  17   8       15.40       16.99     10.20 o 
  -4  17   8      153.45      151.25     12.18 o 
  -3  17   8        1.84       14.99     10.91 o 
  -2  17   8        9.45        7.11     11.21 o 
  -1  17   8       22.44       28.05     10.57 o 
   0  17   8        1.40        7.66      9.50 o 
   1  17   8     1379.26     1423.74     41.90 o 
   2  17   8       50.25       52.28     12.87 o 
   3  17   8       19.64       12.43      8.29 o 
   4  17   8        0.27       -2.73      8.07 o 
   5  17   8       42.72       24.21     15.27 o 
   6  17   8        4.40       17.21     12.03 o 
   7  17   8       13.98       19.03     13.91 o 
   8  17   8        4.16        0.41     13.41 o 
 -12  18   8       85.39       90.09     22.53 o 
 -11  18   8      129.39      112.65     20.06 o 
 -10  18   8        9.99       32.16     14.95 o 
  -9  18   8      556.98      605.18     31.65 o 
  -8  18   8        7.87       18.35     12.60 o 
  -7  18   8       15.99        1.92     10.71 o 
  -6  18   8        7.16        8.00     10.67 o 
  -5  18   8       11.95       21.65     10.58 o 
  -4  18   8       72.07       75.00     11.12 o 
  -3  18   8      318.87      222.78     21.61 o 
  -2  18   8        4.48        7.96     11.93 o 
  -1  18   8      563.27      630.45     34.30 o 
   0  18   8       58.62       48.70     12.85 o 
   1  18   8        0.07        2.13      6.87 o 
   2  18   8       45.40       55.19     10.61 o 
   3  18   8      214.11      198.55     16.73 o 
   4  18   8        6.40       -1.38      9.65 o 
   5  18   8        6.26        4.71     11.44 o 
   6  18   8        7.19       13.88     11.75 o 
   7  18   8        5.83        4.94     13.46 o 
   8  18   8       13.27       19.72     14.93 o 
 -12  19   8       36.33       24.33     19.15 o 
 -11  19   8        1.63       17.05     15.64 o 
 -10  19   8      224.41      286.03     26.01 o 
  -9  19   8      102.96      136.96     19.51 o 
  -8  19   8      297.22      282.86     29.49 o 
  -7  19   8       43.51       45.36     13.67 o 
  -6  19   8      172.04      161.24     21.71 o 
  -5  19   8       40.74       34.30     12.01 o 
  -4  19   8      704.88      736.63     28.51 o 
  -3  19   8      338.88      327.07     29.02 o 
  -2  19   8      621.27      611.87     32.53 o 
  -1  19   8       13.56       16.84     13.53 o 
   0  19   8        1.12       -3.59     10.60 o 
   1  19   8       70.53       77.98     10.84 o 
   2  19   8        6.34       16.48      9.44 o 
   3  19   8        5.57        5.86      9.44 o 
   4  19   8      192.99      123.72     18.48 o 
   5  19   8      161.42      182.69     22.04 o 
   6  19   8      320.32      376.17     32.70 o 
   7  19   8      255.42      240.19     40.87 o 
 -11  20   8      369.62      389.67     31.11 o 
 -10  20   8      605.28      618.33     42.10 o 
  -9  20   8      306.60      363.74     28.02 o 
  -8  20   8      161.95      153.49     20.26 o 
  -7  20   8      206.66      228.85     23.06 o 
  -6  20   8      414.99      512.10     33.74 o 
  -5  20   8       98.49       97.70     16.81 o 
  -4  20   8      308.24      270.22     20.25 o 
  -3  20   8      369.95      387.66     31.57 o 
  -2  20   8      543.84      521.27     22.50 o 
  -1  20   8      629.13      592.38     23.06 o 
   0  20   8       36.56       22.51      8.99 o 
   1  20   8       22.95       13.47      9.12 o 
   2  20   8      747.92      798.11     29.21 o 
   3  20   8       29.54       41.90     12.41 o 
   4  20   8        8.47       14.56     13.50 o 
   5  20   8       98.99      105.73     18.88 o 
   6  20   8        0.89       14.59     28.06 o 
  -9  21   8      123.86       97.58     19.50 o 
  -8  21   8        1.41       24.26     14.75 o 
  -7  21   8        3.33       13.73     13.63 o 
  -6  21   8      829.64      888.26     36.79 o 
  -5  21   8      252.14      276.49     40.12 o 
  -4  21   8       77.07       76.91     14.81 o 
  -3  21   8       47.26       35.29     11.74 o 
  -2  21   8      169.83      170.73     16.13 o 
  -1  21   8      541.85      544.94     24.27 o 
   0  21   8      307.66      327.06     18.73 o 
   1  21   8       22.32       32.43     11.10 o 
   2  21   8      146.31      171.81     16.73 o 
   3  21   8        3.55       10.78     11.86 o 
   4  21   8        0.01       14.35     14.58 o 
  -8  22   8        7.04        9.64     15.39 o 
  -7  22   8       86.40       68.93     17.38 o 
  -6  22   8      192.53      221.85     22.49 o 
  -5  22   8        4.20       11.11     13.06 o 
  -4  22   8      150.42      136.53     18.06 o 
  -3  22   8       28.96       35.33     13.33 o 
  -2  22   8       63.01       43.92     12.37 o 
  -1  22   8      149.45      159.81     16.67 o 
   0  22   8        7.31        9.93      9.06 o 
   1  22   8       24.85       26.96     12.15 o 
   2  22   8      374.11      388.98     23.70 o 
   3  22   8        3.61        7.89     12.80 o 
  -6  23   8        1.43       20.29     14.91 o 
  -5  23   8       91.54       67.64     16.48 o 
  -4  23   8       23.29       18.67     13.73 o 
  -3  23   8      669.37      659.08     32.01 o 
  -2  23   8      543.86      537.63     32.75 o 
  -1  23   8      152.87      120.05     16.74 o 
   0  23   8      362.57      444.15     25.46 o 
   1  23   8      114.93       85.89     15.64 o 
 -18   1   9       28.16       76.58     28.64 o 
 -17   1   9       99.44      107.53     30.70 o 
 -16   1   9     1155.94     1095.45     68.86 o 
 -15   1   9       54.62       45.09     17.55 o 
 -14   1   9      356.82      400.81     38.53 o 
 -13   1   9      120.68      154.44     18.24 o 
 -12   1   9      224.53      216.75     22.29 o 
 -11   1   9      258.13      250.60     18.82 o 
 -10   1   9     1758.05     1652.62     40.49 o 
  -9   1   9        4.37        4.44      7.77 o 
  -8   1   9      130.46      112.11     12.10 o 
  -7   1   9     1035.84     1053.22     23.19 o 
  -6   1   9      288.85      268.24     11.95 o 
  -5   1   9      374.15      337.71     13.99 o 
  -4   1   9      772.04      761.68     18.50 o 
  -3   1   9       67.44       38.01      7.13 o 
  -2   1   9        1.13       16.62      4.59 o 
  -1   1   9    13643.88    14217.20    181.83 o 
   0   1   9       93.79       62.89      8.84 o 
   1   1   9      506.56      523.29     27.32 o 
   2   1   9     1482.43     1400.92     27.05 o 
   3   1   9      594.55      595.52     22.01 o 
   4   1   9        1.19       13.39      8.16 o 
   5   1   9       38.17       10.71     13.08 o 
   6   1   9       18.99       24.36     10.45 o 
   7   1   9        1.14        0.39      9.32 o 
   8   1   9      471.11      432.70     25.51 o 
   9   1   9      316.13      308.50     24.19 o 
  10   1   9        0.15       12.00     13.28 o 
  11   1   9      830.52      905.79     47.81 o 
  12   1   9      353.94      371.95     47.58 o 
  13   1   9      101.50      119.89     37.94 o 
 -18   2   9       45.32        6.57     25.11 o 
 -17   2   9       45.36       55.34     27.32 o 
 -16   2   9       17.18       98.43     49.38 o 
 -15   2   9      645.80      721.35     62.03 o 
 -14   2   9     2246.69     2348.73     80.50 o 
 -13   2   9      987.27     1013.39     35.36 o 
 -12   2   9     2843.28     2634.36     58.98 o 
 -11   2   9      272.48      207.79     25.47 o 
 -10   2   9      322.51      251.04     31.91 o 
  -9   2   9     1377.93     1256.73     33.42 o 
  -8   2   9        1.19        1.27      6.93 o 
  -7   2   9      344.89      324.77     13.98 o 
  -6   2   9       19.71       16.77      6.13 o 
  -5   2   9      616.97      573.01     17.56 o 
  -4   2   9     1310.56     1349.97     25.26 o 
  -3   2   9     1034.27      931.98     18.97 o 
  -2   2   9      189.36      203.16     11.02 o 
  -1   2   9      299.27      355.31     15.53 o 
   0   2   9     3733.34     4224.35     59.48 o 
   1   2   9        8.07        4.37      6.08 o 
   2   2   9     2306.95     2177.65     36.28 o 
   3   2   9      103.58       83.06     11.08 o 
   4   2   9      288.33      309.82     17.98 o 
   5   2   9      188.12      181.29     15.96 o 
   6   2   9     1598.85     1474.29     40.14 o 
   7   2   9      167.38      193.66     18.25 o 
   8   2   9       73.84       58.90     13.81 o 
   9   2   9      562.03      478.84     33.40 o 
  10   2   9     2571.38     2600.68     83.05 o 
  11   2   9     1646.07     1717.69     62.93 o 
  12   2   9        0.96       18.20     20.16 o 
  13   2   9        6.58       -9.67     27.21 o 
 -18   3   9       33.34        0.18     24.53 o 
 -17   3   9       13.72      -14.60     23.27 o 
 -16   3   9      242.58      258.33     37.72 o 
 -15   3   9        0.02        2.13     15.43 o 
 -14   3   9      338.09      368.11     36.61 o 
 -13   3   9      551.77      524.90     31.95 o 
 -12   3   9      559.74      502.46     25.95 o 
 -11   3   9       26.64        2.76      9.48 o 
 -10   3   9     2535.49     2509.77     52.29 o 
  -9   3   9      200.38      173.92     17.47 o 
  -8   3   9      779.84      723.46     24.60 o 
  -7   3   9      896.49      915.70     22.42 o 
  -6   3   9    11373.62    10967.42    129.28 o 
  -5   3   9       26.76       56.22      6.86 o 
  -4   3   9      196.02      208.57     14.43 o 
  -3   3   9      127.23      167.33      8.30 o 
  -2   3   9     3982.56     4036.48     48.87 o 
  -1   3   9      713.94      643.17     19.93 o 
   0   3   9      403.33      419.78     14.72 o 
   1   3   9       54.16       49.79     10.81 o 
   2   3   9     3358.06     3153.73     55.94 o 
   3   3   9     3941.39     3942.43     67.23 o 
   4   3   9      345.64      330.16     18.41 o 
   5   3   9      142.43      110.78     13.66 o 
   6   3   9      470.42      443.53     23.50 o 
   7   3   9     1330.72     1111.43     87.24 o 
   8   3   9     1037.40     1037.61     42.66 o 
   9   3   9      281.21      287.67     38.04 o 
  10   3   9        5.70       38.11     18.37 o 
  11   3   9      395.45      527.85     38.69 o 
  12   3   9       92.45       78.35     24.16 o 
  13   3   9       92.72       54.05     31.14 o 
 -18   4   9       11.25      -12.92     22.93 o 
 -17   4   9       16.09       38.35     26.35 o 
 -16   4   9      379.93      479.96     36.51 o 
 -15   4   9       27.16       28.00     16.88 o 
 -14   4   9      231.08      255.12     26.51 o 
 -13   4   9      267.00      243.20     24.22 o 
 -12   4   9     3250.82     3005.91     72.72 o 
 -11   4   9     1174.36     1110.79     34.17 o 
 -10   4   9       70.41       64.93     12.35 o 
  -9   4   9     2810.06     2728.00     53.44 o 
  -8   4   9        1.40       -0.19      6.22 o 
  -7   4   9      963.21      961.34     25.94 o 
  -6   4   9       19.72        8.23      5.51 o 
  -5   4   9      306.78      274.40     17.21 o 
  -4   4   9     6323.67     6158.19     62.36 o 
  -3   4   9      618.17      886.86     18.02 o 
  -2   4   9      848.10      949.63     17.15 o 
  -1   4   9      953.44      986.70     17.12 o 
   0   4   9      109.21       84.45      6.75 o 
   1   4   9     6825.61     6863.38     87.99 o 
   2   4   9      735.18      642.59     21.74 o 
   3   4   9      104.15       76.19     11.51 o 
   4   4   9      176.18      179.83     14.82 o 
   5   4   9     3656.22     3739.67     94.42 o 
   6   4   9     2232.44     2232.71     59.59 o 
   7   4   9       21.57       15.40     10.08 o 
   8   4   9       59.30       51.19     13.84 o 
   9   4   9       21.86       27.35     15.66 o 
  10   4   9      930.31     1020.90     65.44 o 
  11   4   9      337.08      307.10     31.77 o 
  12   4   9       67.36       68.64     22.58 o 
 -18   5   9       14.08       23.14     26.54 o 
 -17   5   9      561.84      661.90     53.99 o 
 -16   5   9      309.86      277.74     30.40 o 
 -15   5   9      240.02      194.34     25.37 o 
 -14   5   9      390.06      388.46     30.13 o 
 -13   5   9       85.09      126.91     19.83 o 
 -12   5   9      315.40      332.58     41.82 o 
 -11   5   9      546.62      562.37     25.44 o 
 -10   5   9       18.47        9.98      9.55 o 
  -9   5   9     2460.79     2322.39     42.02 o 
  -8   5   9      282.93      275.26     20.03 o 
  -7   5   9     4681.47     4452.42     79.58 o 
  -6   5   9       15.57       -1.36      5.11 o 
  -5   5   9      229.65      153.81      9.42 o 
  -4   5   9       95.49      107.24     10.59 o 
  -3   5   9        7.31        6.07      3.11 o 
  -2   5   9      939.91     1045.45     15.88 o 
  -1   5   9      269.64      332.08      9.23 o 
   0   5   9       31.28       30.39      4.12 o 
   1   5   9      208.98      244.63     11.10 o 
   2   5   9      486.51      419.12     18.27 o 
   3   5   9      298.42      298.04     18.57 o 
   4   5   9     3705.77     3640.36     59.96 o 
   5   5   9       16.03       -2.57      8.64 o 
   6   5   9      811.67      772.13     29.23 o 
   7   5   9      237.06      262.60     22.65 o 
   8   5   9      406.72      378.03     28.47 o 
   9   5   9      685.54      727.45     58.73 o 
  10   5   9       43.80       65.39     19.08 o 
  11   5   9        6.81       30.52     18.85 o 
  12   5   9      507.57      639.46     43.60 o 
 -18   6   9       20.75       26.55     27.26 o 
 -17   6   9       81.34       84.66     23.94 o 
 -16   6   9       11.60       23.39     17.63 o 
 -15   6   9       58.24       26.67     17.36 o 
 -14   6   9     1414.26     1458.12     51.97 o 
 -13   6   9     1286.91     1227.05     53.61 o 
 -12   6   9      985.38     1007.13     39.69 o 
 -11   6   9       78.93       80.63     17.60 o 
 -10   6   9      381.55      404.36     28.86 o 
  -9   6   9      582.11      604.69     20.86 o 
  -8   6   9     2329.10     2186.12     39.83 o 
  -7   6   9     2240.60     2171.16     41.79 o 
  -6   6   9     2101.81     2141.69     37.97 o 
  -5   6   9     4933.05     5026.81     53.26 o 
  -4   6   9     4386.09     4564.22     45.50 o 
  -3   6   9       32.52       52.52      5.54 o 
  -2   6   9     1376.15     1519.30     21.00 o 
  -1   6   9      122.41      113.92      5.88 o 
   0   6   9       97.22      117.78      6.34 o 
   1   6   9    10833.85    10955.93    108.18 o 
   2   6   9        3.40        2.57      6.21 o 
   3   6   9      416.42      421.73     17.45 o 
   4   6   9     5269.59     5336.69     77.88 o 
   5   6   9        4.86        3.41      7.71 o 
   6   6   9     1574.39     1512.60     37.16 o 
   7   6   9        8.21       13.01     12.90 o 
   8   6   9      509.69      567.40     33.34 o 
   9   6   9     1858.49     1890.90     60.69 o 
  10   6   9      713.61      676.18     55.83 o 
  11   6   9       36.70       41.81     22.81 o 
  12   6   9        0.71       -4.94     22.16 o 
 -17   7   9      250.35      263.30     32.19 o 
 -16   7   9        1.53       33.52     18.95 o 
 -15   7   9        4.81       -0.40     14.78 o 
 -14   7   9        0.33        1.39     14.33 o 
 -13   7   9      291.08      302.64     40.62 o 
 -12   7   9        2.37       25.28     13.58 o 
 -11   7   9       85.46       42.59     17.61 o 
 -10   7   9      144.64      114.01     13.74 o 
  -9   7   9      207.06      187.86     18.02 o 
  -8   7   9      350.22      361.06     16.48 o 
  -7   7   9     2042.87     2012.28     50.48 o 
  -6   7   9     1892.40     1982.41     30.98 o 
  -5   7   9      476.24      520.28     11.38 o 
  -4   7   9      255.31      244.29      7.76 o 
  -3   7   9       46.09       32.56      5.73 o 
  -2   7   9     1258.79     1417.34     23.25 o 
  -1   7   9     1028.37     1174.32     22.49 o 
   0   7   9        1.75       10.15      3.68 o 
   1   7   9        0.15        0.70      4.05 o 
   2   7   9      277.12      254.14     13.38 o 
   3   7   9      251.74      259.40     14.58 o 
   4   7   9     1906.28     1943.71     45.22 o 
   5   7   9      215.99      188.97     14.60 o 
   6   7   9       15.14       12.86     10.69 o 
   7   7   9      677.34      679.52     44.34 o 
   8   7   9       53.12       45.48     15.92 o 
   9   7   9      957.25     1081.89     77.25 o 
  10   7   9      306.42      302.51     36.31 o 
  11   7   9      426.32      425.96     44.21 o 
  12   7   9      135.73      156.06     34.49 o 
 -17   8   9      298.00      288.82     33.45 o 
 -16   8   9        9.07       18.16     17.39 o 
 -15   8   9      378.97      403.45     44.14 o 
 -14   8   9      168.69      125.50     32.50 o 
 -13   8   9      201.00      180.97     26.07 o 
 -12   8   9        4.32       13.72     13.54 o 
 -11   8   9       10.27       20.53     12.33 o 
 -10   8   9      295.68      269.99     18.45 o 
  -9   8   9        4.62       14.43     10.81 o 
  -8   8   9     1389.70     1352.14     28.82 o 
  -7   8   9     3555.91     3296.93     44.91 o 
  -6   8   9       23.69       16.16      5.72 o 
  -5   8   9      417.82      409.60     10.20 o 
  -4   8   9      695.63      790.90     18.51 o 
  -3   8   9      121.53      115.97     10.58 o 
  -2   8   9      611.31      601.69     16.32 o 
  -1   8   9       17.96       10.43      5.50 o 
   0   8   9      158.80      130.92      9.64 o 
   1   8   9      446.42      416.18     11.09 o 
   2   8   9     1108.13     1069.79     30.87 o 
   3   8   9      219.29      183.53     13.00 o 
   4   8   9        3.68      -12.12     10.08 o 
   5   8   9      198.43      189.13     16.51 o 
   6   8   9       15.31       18.45     11.47 o 
   7   8   9       17.29       -8.94     11.86 o 
   8   8   9       10.59       21.30     15.83 o 
   9   8   9        2.24       21.09     17.57 o 
  10   8   9        8.69       24.92     18.59 o 
  11   8   9       22.08       26.48     31.72 o 
  12   8   9       10.65        9.96     22.60 o 
 -17   9   9       71.47       93.13     24.78 o 
 -16   9   9      123.19      114.79     24.43 o 
 -15   9   9      136.88      167.59     36.50 o 
 -14   9   9       26.63       27.47     26.24 o 
 -13   9   9        0.03        8.33     13.59 o 
 -12   9   9     2477.40     2603.40     67.26 o 
 -11   9   9     2489.93     2584.03     57.29 o 
 -10   9   9      117.24      148.07     14.07 o 
  -9   9   9      417.79      397.97     18.90 o 
  -8   9   9       14.13       24.84      7.86 o 
  -7   9   9     2130.86     2028.00     35.50 o 
  -6   9   9        0.99        1.81      6.02 o 
  -5   9   9      516.52      525.95     11.39 o 
  -4   9   9      177.10      173.55     10.31 o 
  -3   9   9      117.65      129.03     10.79 o 
  -2   9   9     1029.91     1151.83     23.12 o 
  -1   9   9       11.62        9.56      5.62 o 
   0   9   9     1361.90     1384.23     25.18 o 
   1   9   9      164.28      169.66      7.61 o 
   2   9   9      459.24      422.20     17.87 o 
   3   9   9     3046.11     3181.68     67.98 o 
   4   9   9     1548.72     1494.72     71.24 o 
   5   9   9     1052.69      935.10     36.39 o 
   6   9   9      283.01      257.56     23.63 o 
   7   9   9      779.88      740.75     37.02 o 
   8   9   9      654.98      670.31     37.68 o 
   9   9   9       34.88       13.69     15.83 o 
  10   9   9      196.09      165.74     29.29 o 
  11   9   9       37.79       35.77     24.20 o 
 -17  10   9       38.91       15.26     17.67 o 
 -16  10   9       84.40       73.38     19.82 o 
 -15  10   9       68.03       82.83     18.70 o 
 -14  10   9      634.34      676.87     34.17 o 
 -13  10   9     1143.92     1163.95     66.20 o 
 -12  10   9      213.28      219.50     20.65 o 
 -11  10   9      864.32      913.17     29.21 o 
 -10  10   9      135.39      144.52     24.23 o 
  -9  10   9      323.72      364.01     22.89 o 
  -8  10   9      118.32      168.66     12.58 o 
  -7  10   9        5.86        9.66      9.96 o 
  -6  10   9     1726.61     1715.97     31.27 o 
  -5  10   9      204.81      247.98     16.41 o 
  -4  10   9     7936.07     8065.36     95.10 o 
  -3  10   9       22.94       37.56     12.94 o 
  -2  10   9      960.37      915.26     21.23 o 
  -1  10   9      154.76      148.94     11.71 o 
   0  10   9      749.32      756.12     21.02 o 
   1  10   9      474.53      479.93     27.13 o 
   2  10   9      114.22      105.24     10.27 o 
   3  10   9     1115.78     1123.40     39.60 o 
   4  10   9      708.26      691.75     31.74 o 
   5  10   9      761.31      735.11     63.49 o 
   6  10   9        6.74       18.65     13.21 o 
   7  10   9      182.37      192.47     27.18 o 
   8  10   9      377.63      418.40     31.84 o 
   9  10   9      782.85      775.30     42.21 o 
  10  10   9       10.98       19.81     16.73 o 
  11  10   9      535.60      523.67     48.46 o 
 -16  11   9       24.93       40.16     20.33 o 
 -15  11   9      214.66      304.13     27.65 o 
 -14  11   9       29.16       61.57     16.15 o 
 -13  11   9        3.20       10.28     13.09 o 
 -12  11   9      168.60      185.85     20.06 o 
 -11  11   9       63.94       74.73     13.25 o 
 -10  11   9        4.69        0.61      9.16 o 
  -9  11   9       47.35       35.33      9.29 o 
  -8  11   9     2858.64     2828.11     50.60 o 
  -7  11   9      627.47      617.48     19.33 o 
  -6  11   9      265.44      235.54     21.47 o 
  -5  11   9      106.03      116.63      8.03 o 
  -4  11   9       11.61       10.26      8.56 o 
  -3  11   9     2050.87     1950.25     37.45 o 
  -2  11   9       19.62       21.85      7.87 o 
  -1  11   9      577.47      563.75     20.07 o 
   0  11   9     3516.91     3644.83     72.41 o 
   1  11   9      350.23      363.19     19.25 o 
   2  11   9     1053.75      978.08     26.36 o 
   3  11   9     1532.04     1458.65     41.38 o 
   4  11   9      412.63      330.04     22.12 o 
   5  11   9      657.37      680.22     33.10 o 
   6  11   9      590.89      587.27     32.65 o 
   7  11   9       76.46       79.31     17.69 o 
   8  11   9      514.75      499.36     42.72 o 
   9  11   9       65.35       65.32     19.10 o 
  10  11   9       56.61       48.56     19.18 o 
  11  11   9        0.06       18.87     23.14 o 
 -16  12   9      263.39      326.89     34.90 o 
 -15  12   9        1.88        8.66     23.60 o 
 -14  12   9      549.93      592.87     50.84 o 
 -13  12   9      464.62      477.63     28.95 o 
 -12  12   9      298.44      312.76     23.56 o 
 -11  12   9       35.08       64.28     13.37 o 
 -10  12   9       86.69       75.96     12.66 o 
  -9  12   9      219.10      268.08     16.02 o 
  -8  12   9        0.92       -1.26      7.60 o 
  -7  12   9     1245.14     1244.35     27.75 o 
  -6  12   9     2188.07     2087.44     36.16 o 
  -5  12   9       98.95      136.32     13.99 o 
  -4  12   9     2438.15     2367.00     43.01 o 
  -3  12   9     1943.89     1977.49     38.68 o 
  -2  12   9        2.08       24.09      8.25 o 
  -1  12   9      297.47      293.06     26.12 o 
   0  12   9      716.40      749.16     21.75 o 
   1  12   9      332.58      265.75     15.60 o 
   2  12   9      279.48      282.83     14.09 o 
   3  12   9        0.07       -1.04      8.42 o 
   4  12   9       63.63       77.22     17.67 o 
   5  12   9        2.27       11.97     11.44 o 
   6  12   9       26.79       36.78     13.76 o 
   7  12   9        1.82       -3.16     12.41 o 
   8  12   9     1542.45     1668.48     68.68 o 
   9  12   9       85.89      104.93     22.41 o 
  10  12   9      139.99      156.25     42.15 o 
 -15  13   9       68.17      103.73     24.52 o 
 -14  13   9      328.50      354.91     32.80 o 
 -13  13   9      598.19      776.06     41.42 o 
 -12  13   9      586.56      617.50     31.89 o 
 -11  13   9     2233.16     2424.95     51.15 o 
 -10  13   9      186.52      214.72     17.29 o 
  -9  13   9       40.74       51.54     10.17 o 
  -8  13   9       51.29       50.61     10.62 o 
  -7  13   9     1257.78     1267.60     31.54 o 
  -6  13   9      893.15      949.31     25.77 o 
  -5  13   9      113.07      111.23     12.40 o 
  -4  13   9     1029.44     1001.75     25.29 o 
  -3  13   9      278.44      220.96     15.28 o 
  -2  13   9      456.20      464.24     20.02 o 
  -1  13   9      329.17      337.49     17.67 o 
   0  13   9     1543.17     1552.96     31.81 o 
   1  13   9      233.82      229.69     15.54 o 
   2  13   9     1451.21     1546.72     31.15 o 
   3  13   9     1091.15     1097.93     35.61 o 
   4  13   9      614.60      583.38     35.15 o 
   5  13   9        1.63       -3.74     10.65 o 
   6  13   9       33.05       35.10     14.16 o 
   7  13   9      109.64      123.80     22.16 o 
   8  13   9      240.53      241.58     29.07 o 
   9  13   9       37.65       38.28     23.15 o 
  10  13   9       39.51       47.44     20.27 o 
 -15  14   9      413.46      408.08     44.12 o 
 -14  14   9      910.99     1118.28     50.87 o 
 -13  14   9      247.05      251.87     28.22 o 
 -12  14   9       60.88       74.44     16.40 o 
 -11  14   9       43.74       42.51     20.86 o 
 -10  14   9       22.53       13.91     14.61 o 
  -9  14   9       53.21       13.00     10.93 o 
  -8  14   9      623.05      622.40     24.13 o 
  -7  14   9     1453.04     1421.71     44.85 o 
  -6  14   9      231.24      268.21     15.51 o 
  -5  14   9      768.11      720.28     26.40 o 
  -4  14   9     1810.42     1747.63     58.41 o 
  -3  14   9     5406.73     5459.77     77.88 o 
  -2  14   9       15.86        1.94     14.36 o 
  -1  14   9       10.94        9.75      8.81 o 
   0  14   9       17.80        0.28      7.33 o 
   1  14   9      181.50      150.33     14.14 o 
   2  14   9      767.31      811.67     22.24 o 
   3  14   9       48.50       59.36     12.03 o 
   4  14   9      870.62      828.16     33.97 o 
   5  14   9      501.49      518.85     45.57 o 
   6  14   9        4.09       20.88     12.71 o 
   7  14   9      288.69      265.95     26.70 o 
   8  14   9        2.44        5.55     14.74 o 
   9  14   9        8.34       13.07     17.01 o 
 -14  15   9      169.82      166.44     33.37 o 
 -13  15   9       21.57       10.60     22.32 o 
 -12  15   9      526.08      612.60     44.17 o 
 -11  15   9      128.88      116.87     28.22 o 
 -10  15   9      154.18      158.37     21.76 o 
  -9  15   9      490.12      471.11     26.29 o 
  -8  15   9      551.60      554.13     42.60 o 
  -7  15   9       50.12       24.49     20.35 o 
  -6  15   9      248.23      219.53     15.83 o 
  -5  15   9      380.55      413.55     27.04 o 
  -4  15   9       73.42       62.07     11.40 o 
  -3  15   9     1467.67     1628.60     44.65 o 
  -2  15   9        1.24      -12.88      7.66 o 
  -1  15   9      835.76      762.03     31.93 o 
   0  15   9      437.46      471.29     21.43 o 
   1  15   9        6.93        6.15      9.04 o 
   2  15   9       15.59       13.62      7.14 o 
   3  15   9       31.86       40.02     10.67 o 
   4  15   9        6.58        1.14      9.71 o 
   5  15   9      152.56      145.60     17.18 o 
   6  15   9       22.84       26.15     13.55 o 
   7  15   9       68.70       67.62     18.57 o 
   8  15   9        3.30       14.89     15.57 o 
   9  15   9       10.85        8.59     17.11 o 
 -14  16   9      211.38      249.82     63.99 o 
 -13  16   9      743.27      740.65     54.05 o 
 -12  16   9      702.04      685.47     51.91 o 
 -11  16   9       37.88       41.63     17.36 o 
 -10  16   9      326.71      372.18     29.63 o 
  -9  16   9       22.11        9.29     11.11 o 
  -8  16   9       15.59       18.25     11.10 o 
  -7  16   9       37.51       41.75     11.76 o 
  -6  16   9        4.76       10.99      9.44 o 
  -5  16   9     1216.86     1250.30     33.24 o 
  -4  16   9      210.31      202.20     19.54 o 
  -3  16   9      238.39      220.02     18.24 o 
  -2  16   9      105.41      100.01     14.47 o 
  -1  16   9       41.30       28.58     10.49 o 
   0  16   9     1381.75     1467.62     39.27 o 
   1  16   9      299.93      350.06     20.12 o 
   2  16   9      376.34      381.52     20.34 o 
   3  16   9      531.03      550.49     37.35 o 
   4  16   9       33.20       50.56     12.38 o 
   5  16   9       95.67      102.33     16.30 o 
   6  16   9      118.65      131.02     18.39 o 
   7  16   9        0.03        0.14     11.88 o 
   8  16   9      435.40      430.19     39.54 o 
 -13  17   9       41.45       39.68     25.64 o 
 -12  17   9      353.27      342.90     56.32 o 
 -11  17   9      319.16      346.16     31.34 o 
 -10  17   9      173.66      156.69     51.78 o 
  -9  17   9      107.56       87.66     16.08 o 
  -8  17   9     1587.84     1840.63     82.73 o 
  -7  17   9        6.46       20.06     10.94 o 
  -6  17   9      310.64      328.68     20.42 o 
  -5  17   9        5.54       12.17      9.21 o 
  -4  17   9      322.99      336.83     31.82 o 
  -3  17   9        1.72        8.11     10.71 o 
  -2  17   9      831.73      920.73     36.34 o 
  -1  17   9       23.24       17.37     12.00 o 
   0  17   9      988.26      977.53     34.87 o 
   1  17   9      142.81      141.65     15.31 o 
   2  17   9        0.06        7.16      8.54 o 
   3  17   9      821.47      777.11     38.11 o 
   4  17   9      163.80      171.36     18.16 o 
   5  17   9      172.78      191.44     19.77 o 
   6  17   9      120.22       74.05     15.95 o 
   7  17   9       56.82       87.80     17.33 o 
   8  17   9       11.63       18.28     19.25 o 
 -12  18   9       58.26       96.50     22.85 o 
 -11  18   9        0.20       20.54     16.35 o 
 -10  18   9      712.98      802.51     41.82 o 
  -9  18   9       49.41       56.65     15.26 o 
  -8  18   9      292.73      332.11     24.76 o 
  -7  18   9      450.92      491.13     26.52 o 
  -6  18   9      137.17      138.04     17.30 o 
  -5  18   9     1535.42     1779.43     44.25 o 
  -4  18   9      106.68       90.31     45.93 o 
  -3  18   9       12.14       26.15     12.52 o 
  -2  18   9     2713.04     2894.48    117.55 o 
  -1  18   9       15.58       12.19     13.12 o 
   0  18   9      874.42      817.18     51.78 o 
   1  18   9       54.73       33.30     13.32 o 
   2  18   9      140.87      132.28     16.72 o 
   3  18   9      465.74      460.04     27.17 o 
   4  18   9      309.37      329.57     23.03 o 
   5  18   9      180.39      169.20     19.14 o 
   6  18   9       59.08       40.34     14.57 o 
   7  18   9       44.32       56.20     17.58 o 
 -11  19   9       13.52       11.61     17.02 o 
 -10  19   9       84.66       62.46     19.84 o 
  -9  19   9      334.21      364.81     27.28 o 
  -8  19   9      658.22      736.19     44.38 o 
  -7  19   9       22.51       26.20     13.13 o 
  -6  19   9       17.92       30.39     12.58 o 
  -5  19   9      263.43      334.33     21.58 o 
  -4  19   9      460.91      526.42     32.43 o 
  -3  19   9      421.06      343.59     26.65 o 
  -2  19   9        6.57       30.88     13.68 o 
  -1  19   9       80.00       79.42     17.09 o 
   0  19   9        5.34       16.22     12.36 o 
   1  19   9      565.52      551.80     22.20 o 
   2  19   9      323.37      301.88     22.02 o 
   3  19   9        3.35      -10.72     10.01 o 
   4  19   9        9.91        4.80     17.01 o 
   5  19   9       34.52       32.90     14.87 o 
   6  19   9      229.88      267.66     27.16 o 
 -10  20   9      342.44      341.65     31.91 o 
  -9  20   9       46.49       58.83     16.27 o 
  -8  20   9       11.47        2.97     13.62 o 
  -7  20   9       52.45       64.54     17.11 o 
  -6  20   9        1.78        1.51     12.05 o 
  -5  20   9      271.61      296.18     21.38 o 
  -4  20   9      175.64      197.29     35.72 o 
  -3  20   9       67.61       91.84     21.77 o 
  -2  20   9      483.13      497.17     38.10 o 
  -1  20   9        2.83       22.50     14.13 o 
   0  20   9       76.46       87.50     10.80 o 
   1  20   9      291.94      322.47     35.77 o 
   2  20   9       35.68       23.10     12.51 o 
   3  20   9       57.28       47.58     19.57 o 
   4  20   9       12.66       12.59     13.67 o 
   5  20   9       16.48       -6.93     13.39 o 
  -9  21   9        6.55       12.12     17.71 o 
  -8  21   9        2.60       20.02     15.20 o 
  -7  21   9      938.35      963.02     38.84 o 
  -6  21   9      754.55      831.14     35.02 o 
  -5  21   9      139.90      172.04     19.13 o 
  -4  21   9      270.97      321.83     22.27 o 
  -3  21   9      218.17      258.31     19.51 o 
  -2  21   9       34.62       23.58     10.97 o 
  -1  21   9        6.69       12.91      9.85 o 
   0  21   9       82.45       38.10     15.93 o 
   1  21   9      330.07      343.05     24.16 o 
   2  21   9      924.77      920.34     38.73 o 
   3  21   9      711.34      653.82     61.67 o 
  -7  22   9       22.17       32.92     15.42 o 
  -6  22   9       20.34       22.43     14.34 o 
  -5  22   9       84.17       84.36     16.40 o 
  -4  22   9       88.13      108.67     20.98 o 
  -3  22   9        0.14      -11.71     11.43 o 
  -2  22   9       51.95       74.94     13.63 o 
  -1  22   9      299.24      301.61     20.02 o 
   0  22   9        1.64        5.11     10.51 o 
   1  22   9       71.60      114.29     19.25 o 
   2  22   9      170.93      140.61     19.57 o 
  -4  23   9       66.02       48.53     20.28 o 
  -3  23   9      106.59      106.28     17.17 o 
  -2  23   9      153.55      148.81     18.94 o 
 -18   0  10      401.47      407.75     68.18 o 
 -17   0  10      986.45     1104.46     91.18 o 
 -16   0  10       57.65        2.44     32.47 o 
 -15   0  10       33.08       71.02     32.60 o 
 -14   0  10     1362.92     1402.22     88.61 o 
 -13   0  10     2287.39     2147.15     75.15 o 
 -12   0  10     1358.89     1253.11     54.16 o 
 -11   0  10     3409.84     3191.74     89.33 o 
 -10   0  10      346.54      361.42     29.56 o 
  -9   0  10        1.31        8.70     13.66 o 
  -8   0  10      304.83      308.03     24.35 o 
  -7   0  10      245.13      234.26     21.09 o 
  -6   0  10     3981.33     4147.12     96.19 o 
  -5   0  10       18.64        6.25      8.28 o 
  -4   0  10     4189.39     4228.62    124.66 o 
  -3   0  10      496.40      502.32     26.65 o 
  -2   0  10      873.97      992.01     37.69 o 
  -1   0  10     2785.47     2654.41    151.18 o 
   0   0  10      785.92      865.56     36.03 o 
   1   0  10      599.95      598.20     39.64 o 
   2   0  10     1697.43     1486.82     50.72 o 
   3   0  10      551.16      531.21     31.53 o 
   4   0  10      105.88       86.12     25.70 o 
   5   0  10      504.06      435.86    100.72 o 
   6   0  10     2111.12     2161.94     73.29 o 
   7   0  10     4677.08     4628.18    122.86 o 
   8   0  10      503.46      428.46     56.68 o 
   9   0  10        8.49       15.07     17.76 o 
  10   0  10      870.72      833.32     55.58 o 
  11   0  10      228.05      167.67     33.78 o 
  12   0  10      319.64      386.37     69.94 o 
 -18   1  10       40.11       60.83     50.46 o 
 -17   1  10      268.32      275.25     41.19 o 
 -16   1  10      200.91      221.09     47.35 o 
 -15   1  10      218.66      210.23     31.90 o 
 -14   1  10     1927.45     1903.55     56.51 o 
 -13   1  10     2773.81     2732.43     76.65 o 
 -12   1  10       39.22       53.43     13.35 o 
 -11   1  10     1198.95     1201.06     35.95 o 
 -10   1  10     4346.06     4217.75     76.37 o 
  -9   1  10     1130.44      982.96     30.04 o 
  -8   1  10     1200.87     1155.41     31.39 o 
  -7   1  10       13.93       12.72      7.37 o 
  -6   1  10      495.22      481.37     19.49 o 
  -5   1  10     1206.17     1165.19     26.63 o 
  -4   1  10     8266.80     8245.26    103.45 o 
  -3   1  10      852.19      817.41     22.86 o 
  -2   1  10       45.90       67.89      9.38 o 
  -1   1  10     5888.28     5587.41     84.35 o 
   0   1  10      344.63      419.02     18.30 o 
   1   1  10      411.61      380.89     18.19 o 
   2   1  10        0.22        5.05     10.11 o 
   3   1  10      144.34      151.03     14.14 o 
   4   1  10     2457.08     2273.24     49.71 o 
   5   1  10      698.31      597.19     39.70 o 
   6   1  10      382.25      382.42     23.16 o 
   7   1  10      561.98      666.32     30.17 o 
   8   1  10     2698.41     2463.49     68.65 o 
   9   1  10      516.73      478.67     29.40 o 
  10   1  10      450.99      429.68     30.56 o 
  11   1  10        1.78        9.51     19.62 o 
  12   1  10      299.54      395.67     50.73 o 
 -18   2  10       25.27        8.96     24.33 o 
 -17   2  10        0.01       -7.86     32.06 o 
 -16   2  10      746.10      748.88    101.33 o 
 -15   2  10       65.02       58.81     19.10 o 
 -14   2  10      774.23      752.02     67.98 o 
 -13   2  10      219.42      230.78     20.62 o 
 -12   2  10     2349.48     2282.38     53.47 o 
 -11   2  10      285.84      305.93     37.51 o 
 -10   2  10      112.49      100.52     13.82 o 
  -9   2  10        4.16       15.84      8.82 o 
  -8   2  10     3461.99     3247.41     59.30 o 
  -7   2  10     1164.99     1205.01     26.60 o 
  -6   2  10      675.86      606.30     18.44 o 
  -5   2  10       49.97       58.74      9.78 o 
  -4   2  10      139.51      142.91     10.67 o 
  -3   2  10     3594.64     3576.35     60.08 o 
  -2   2  10     1134.16     1127.16     23.83 o 
  -1   2  10       38.89       26.92      6.58 o 
   0   2  10      218.37      216.12     12.00 o 
   1   2  10      135.46      127.62      9.69 o 
   2   2  10     4613.09     4657.75     76.52 o 
   3   2  10       55.51       44.16     10.13 o 
   4   2  10       68.78       53.25     11.40 o 
   5   2  10        7.72        0.99      9.70 o 
   6   2  10      587.56      494.85     25.35 o 
   7   2  10      170.77      153.92     21.44 o 
   8   2  10       83.34       59.14     18.10 o 
   9   2  10       58.73       76.94     17.14 o 
  10   2  10      351.21      374.63     34.12 o 
  11   2  10      253.14      244.54     48.38 o 
  12   2  10       85.51       99.70     26.96 o 
 -18   3  10        3.85       -0.88     24.68 o 
 -17   3  10      210.32      216.63     37.78 o 
 -16   3  10      255.86      239.26     28.91 o 
 -15   3  10      454.25      514.35     66.13 o 
 -14   3  10      156.21      135.05     21.12 o 
 -13   3  10        0.05       -3.21     12.10 o 
 -12   3  10     2082.94     2001.25     65.84 o 
 -11   3  10     1067.46     1065.88     44.77 o 
 -10   3  10      598.89      558.97     28.75 o 
  -9   3  10     1323.55     1124.26     32.46 o 
  -8   3  10     1855.04     1675.85     38.98 o 
  -7   3  10        1.42        7.85      6.49 o 
  -6   3  10      546.44      612.32     18.71 o 
  -5   3  10     2903.91     2734.22     45.21 o 
  -4   3  10      520.75      570.85     14.97 o 
  -3   3  10       47.18       51.58      7.63 o 
  -2   3  10     2256.49     2284.25     34.07 o 
  -1   3  10     3256.39     3575.18     46.42 o 
   0   3  10     5117.02     5462.03     74.60 o 
   1   3  10      930.31      893.76     26.28 o 
   2   3  10      337.06      324.78     17.60 o 
   3   3  10      874.39      877.34     28.03 o 
   4   3  10      882.52      797.63     28.11 o 
   5   3  10     1015.16     1017.48     35.44 o 
   6   3  10      699.55      667.68     28.50 o 
   7   3  10       41.89       46.72     13.00 o 
   8   3  10      126.25      152.23     21.80 o 
   9   3  10     1520.49     1494.09     47.48 o 
  10   3  10      101.20      131.69     24.77 o 
  11   3  10        2.49        7.14     26.22 o 
  12   3  10        0.12        9.51     21.56 o 
 -18   4  10       90.04       39.39     27.41 o 
 -17   4  10      654.66      676.51     55.05 o 
 -16   4  10       48.16       50.66     19.65 o 
 -15   4  10      777.47      687.42     40.13 o 
 -14   4  10      181.63      169.06     50.01 o 
 -13   4  10       36.59       77.17     17.66 o 
 -12   4  10      155.13      127.05     16.72 o 
 -11   4  10     7351.46     7047.07    127.64 o 
 -10   4  10        7.43       -0.43      9.68 o 
  -9   4  10     1388.92     1257.11     34.52 o 
  -8   4  10     5136.02     4839.05     86.95 o 
  -7   4  10        0.52        5.70      6.57 o 
  -6   4  10      176.59      144.91     10.85 o 
  -5   4  10      122.52      140.48     10.11 o 
  -4   4  10     3903.08     3948.17     48.94 o 
  -3   4  10     3201.15     3401.95     39.70 o 
  -2   4  10     1120.94     1078.47     23.54 o 
  -1   4  10       45.40       62.79      6.40 o 
   0   4  10     1003.29     1028.80     27.48 o 
   1   4  10     3194.90     3393.12     75.98 o 
   2   4  10       81.92      102.09     14.45 o 
   3   4  10     2005.35     2014.70     44.68 o 
   4   4  10      132.46      122.36     14.05 o 
   5   4  10     1867.97     1675.70     43.32 o 
   6   4  10     3174.73     3148.69     75.57 o 
   7   4  10     1366.52     1251.51     41.67 o 
   8   4  10      306.96      264.29     22.80 o 
   9   4  10       37.55        8.97     15.37 o 
  10   4  10      356.81      378.69     33.89 o 
  11   4  10       74.72       45.83     21.37 o 
  12   4  10      175.37      195.67     31.39 o 
 -18   5  10        1.54      -17.80     24.06 o 
 -17   5  10       34.83       22.28     25.85 o 
 -16   5  10       36.94       36.10     18.69 o 
 -15   5  10       38.84       58.81     19.40 o 
 -14   5  10        0.01       -0.56     15.27 o 
 -13   5  10      573.62      554.37     33.38 o 
 -12   5  10      724.33      707.25     34.81 o 
 -11   5  10     1415.17     1468.51     42.39 o 
 -10   5  10     2239.83     2200.63     48.90 o 
  -9   5  10      714.07      651.26     25.34 o 
  -8   5  10      488.09      414.18     29.48 o 
  -7   5  10      876.00      905.83     23.76 o 
  -6   5  10     3366.63     3617.59     50.34 o 
  -5   5  10     1414.35     1761.39     30.52 o 
  -4   5  10     1679.16     1771.16     30.92 o 
  -3   5  10      754.72      811.04     15.74 o 
  -2   5  10      208.00      188.07      8.46 o 
  -1   5  10      403.51      408.08     12.86 o 
   0   5  10      117.42      125.77      9.75 o 
   1   5  10     1673.28     1671.99     37.07 o 
   2   5  10        2.23       11.02      7.41 o 
   3   5  10      165.69      163.89     26.07 o 
   4   5  10      780.37      739.88     31.22 o 
   5   5  10      299.51      285.47     19.69 o 
   6   5  10      327.14      303.35     22.06 o 
   7   5  10      330.52      303.54     23.34 o 
   8   5  10     1438.26     1275.13     49.02 o 
   9   5  10       83.50       77.94     23.91 o 
  10   5  10      207.39      191.45     27.37 o 
  11   5  10       12.40       -1.80     17.46 o 
  12   5  10       48.15       27.93     36.26 o 
 -18   6  10      460.81      488.10     51.61 o 
 -17   6  10      388.21      452.59     49.73 o 
 -16   6  10      939.19      939.41     73.82 o 
 -15   6  10      336.78      284.04     29.18 o 
 -14   6  10        0.30       20.14     14.90 o 
 -13   6  10      143.00      144.21     21.02 o 
 -12   6  10      454.45      495.70     30.18 o 
 -11   6  10        2.87       -5.60     11.54 o 
 -10   6  10      164.51      145.10     15.55 o 
  -9   6  10        2.21       -8.92      7.12 o 
  -8   6  10      197.28      191.55     22.40 o 
  -7   6  10        3.98        2.54      6.12 o 
  -6   6  10      510.23      534.58     15.75 o 
  -5   6  10      311.96      266.72     11.52 o 
  -4   6  10      335.83      305.54     19.92 o 
  -3   6  10     1303.45     1544.24     21.38 o 
  -2   6  10      823.86      925.10     15.58 o 
  -1   6  10      122.54      124.03      9.98 o 
   0   6  10       78.59       62.86      7.94 o 
   1   6  10     1094.61     1068.94     26.02 o 
   2   6  10     2122.73     2021.05     39.75 o 
   3   6  10     1279.65     1275.29     31.19 o 
   4   6  10      157.72      138.42     13.32 o 
   5   6  10      122.74      122.86     15.17 o 
   6   6  10       18.10        9.31     10.50 o 
   7   6  10      107.61       95.88     18.04 o 
   8   6  10      232.01      288.37     27.72 o 
   9   6  10      197.36      235.55     27.08 o 
  10   6  10        0.73        7.39     19.24 o 
  11   6  10        0.14       24.60     27.60 o 
 -17   7  10       95.30      104.92     27.44 o 
 -16   7  10       74.10       43.05     19.53 o 
 -15   7  10      492.78      472.74     34.96 o 
 -14   7  10       89.13       81.88     19.26 o 
 -13   7  10      643.53      611.64     34.70 o 
 -12   7  10       53.02       29.27     14.52 o 
 -11   7  10      556.65      567.80     34.15 o 
 -10   7  10     2826.27     2621.89     63.13 o 
  -9   7  10      493.96      479.41     19.59 o 
  -8   7  10     1982.06     2018.71     36.08 o 
  -7   7  10      891.83      838.24     22.16 o 
  -6   7  10      384.64      358.75     13.48 o 
  -5   7  10      223.25      196.08     11.80 o 
  -4   7  10      280.35      278.81      9.47 o 
  -3   7  10       18.94       20.21      5.67 o 
  -2   7  10     1426.58     1449.27     20.01 o 
  -1   7  10     1688.79     1732.86     24.05 o 
   0   7  10     2130.94     2387.79     32.39 o 
   1   7  10      172.48      194.18     15.83 o 
   2   7  10      162.74      162.65     14.59 o 
   3   7  10      274.36      266.91     20.06 o 
   4   7  10        1.98        4.02      8.31 o 
   5   7  10     1167.36     1148.48     35.92 o 
   6   7  10       37.67       50.10     14.91 o 
   7   7  10       29.56       34.67     14.51 o 
   8   7  10      200.98      204.37     30.16 o 
   9   7  10      146.86      106.52     28.48 o 
  10   7  10        2.96       32.99     34.70 o 
  11   7  10       39.93       70.96     26.12 o 
 -17   8  10      135.34      152.50     27.78 o 
 -16   8  10      163.19      188.67     27.44 o 
 -15   8  10      399.81      366.88     32.36 o 
 -14   8  10      162.11      184.70     24.10 o 
 -13   8  10       47.33       18.19     14.19 o 
 -12   8  10      351.14      315.84     39.66 o 
 -11   8  10      430.91      451.28     27.87 o 
 -10   8  10     1420.82     1435.25     56.56 o 
  -9   8  10      345.43      358.76     18.02 o 
  -8   8  10     3191.04     3183.82     53.01 o 
  -7   8  10      453.77      423.71     16.18 o 
  -6   8  10     1360.45     1388.73     29.15 o 
  -5   8  10      281.61      268.92     10.27 o 
  -4   8  10     1206.13     1331.83     19.41 o 
  -3   8  10     4887.82     4983.39     64.74 o 
  -2   8  10      502.64      565.94     17.37 o 
  -1   8  10        0.11       -0.74      5.24 o 
   0   8  10       86.18      125.19     11.79 o 
   1   8  10      686.16      724.40     20.60 o 
   2   8  10     1841.12     1788.12     36.17 o 
   3   8  10     1102.06     1095.88     28.72 o 
   4   8  10      164.24      161.10     17.57 o 
   5   8  10     1951.42     1897.65     56.79 o 
   6   8  10     3316.02     3203.01    124.46 o 
   7   8  10       38.62       18.72     13.93 o 
   8   8  10       31.18       45.22     19.11 o 
   9   8  10       56.76       70.62     23.40 o 
  10   8  10      583.39      697.19     51.80 o 
  11   8  10       26.92       56.02     26.40 o 
 -17   9  10        3.30       23.75     21.15 o 
 -16   9  10        3.37       21.15     19.34 o 
 -15   9  10        4.57       16.12     17.65 o 
 -14   9  10      181.24      161.10     23.43 o 
 -13   9  10       21.67       28.23     15.69 o 
 -12   9  10        7.72       10.24     11.70 o 
 -11   9  10      170.25      166.10     17.89 o 
 -10   9  10      629.87      573.60     23.22 o 
  -9   9  10       61.06       53.09     10.46 o 
  -8   9  10      469.86      526.65     26.22 o 
  -7   9  10      511.26      459.29     18.61 o 
  -6   9  10        1.03        9.00      6.04 o 
  -5   9  10       20.82       17.57      4.68 o 
  -4   9  10      374.28      383.64     17.45 o 
  -3   9  10        0.05        5.73      5.70 o 
  -2   9  10      606.84      564.66     21.30 o 
  -1   9  10      396.61      456.66     16.34 o 
   0   9  10     1698.41     1825.03     30.12 o 
   1   9  10      493.97      458.16     27.22 o 
   2   9  10      349.88      329.34     19.59 o 
   3   9  10      130.46      117.15     41.58 o 
   4   9  10       10.57       22.45     11.44 o 
   5   9  10     3394.62     3239.87     76.73 o 
   6   9  10      330.63      270.21     54.89 o 
   7   9  10        2.01       13.70     15.87 o 
   8   9  10      487.54      450.67     34.10 o 
   9   9  10       11.44      -15.01     33.55 o 
  10   9  10      116.20       81.57     27.24 o 
  11   9  10        4.04       14.87     23.92 o 
 -16  10  10      198.43      201.37     25.26 o 
 -15  10  10       62.98       34.81     16.79 o 
 -14  10  10       26.40       25.42     14.39 o 
 -13  10  10       38.80       16.84     13.73 o 
 -12  10  10      765.83      833.69     33.60 o 
 -11  10  10      871.67      825.14     44.19 o 
 -10  10  10       33.59       22.60      9.95 o 
  -9  10  10      291.00      323.55     17.86 o 
  -8  10  10      411.22      385.57     18.27 o 
  -7  10  10      126.05      143.36     13.17 o 
  -6  10  10      980.70     1005.16     22.02 o 
  -5  10  10      163.39      185.54      9.46 o 
  -4  10  10       48.23       41.14      8.22 o 
  -3  10  10     1096.39     1094.13     25.69 o 
  -2  10  10       22.87       14.99      8.45 o 
  -1  10  10      161.02      179.29     17.97 o 
   0  10  10      519.00      505.16     26.31 o 
   1  10  10      553.50      574.97     22.26 o 
   2  10  10     2668.12     2593.73     79.64 o 
   3  10  10     1274.80     1259.94     39.51 o 
   4  10  10       69.04       63.04     13.63 o 
   5  10  10      444.44      435.91     28.26 o 
   6  10  10      476.68      502.89     31.19 o 
   7  10  10     3117.78     3104.98    135.76 o 
   8  10  10      117.16      105.48     20.26 o 
   9  10  10        7.50       14.90     15.60 o 
  10  10  10        0.40       16.04     21.61 o 
 -16  11  10      424.99      437.08     39.44 o 
 -15  11  10      488.53      439.20     34.00 o 
 -14  11  10       70.65       64.79     17.52 o 
 -13  11  10      126.28      116.00     18.68 o 
 -12  11  10       14.20       15.30     12.34 o 
 -11  11  10      350.03      341.17     22.85 o 
 -10  11  10     1658.78     1660.62     39.28 o 
  -9  11  10      630.51      646.62     29.30 o 
  -8  11  10      129.09      130.32     12.66 o 
  -7  11  10      979.48     1082.90     27.73 o 
  -6  11  10       30.74       29.39      6.93 o 
  -5  11  10        0.68       -0.43      5.13 o 
  -4  11  10      239.95      267.45     16.56 o 
  -3  11  10       48.67       36.98      9.76 o 
  -2  11  10      470.50      499.18     21.31 o 
  -1  11  10     2333.01     2475.78     53.62 o 
   0  11  10      261.28      264.90     21.63 o 
   1  11  10     1040.75     1015.22     34.55 o 
   2  11  10       11.38        9.82     13.79 o 
   3  11  10      107.32       87.04     13.32 o 
   4  11  10     1385.64     1458.99     45.70 o 
   5  11  10        0.28       -1.41     10.74 o 
   6  11  10       33.09       28.63     13.76 o 
   7  11  10      278.79      299.09     44.00 o 
   8  11  10        8.46       -4.49     14.03 o 
   9  11  10       85.73       75.30     26.80 o 
  10  11  10        0.74       23.22     21.38 o 
 -16  12  10       57.66       59.41     22.86 o 
 -15  12  10       50.60       65.14     21.45 o 
 -14  12  10       60.48       53.17     16.77 o 
 -13  12  10       19.09       40.23     15.11 o 
 -12  12  10       10.68       10.04     12.51 o 
 -11  12  10      311.84      251.97     19.00 o 
 -10  12  10       38.06       40.59     11.46 o 
  -9  12  10       37.29       45.38     10.89 o 
  -8  12  10       12.81       31.40      9.39 o 
  -7  12  10      336.96      317.53     15.49 o 
  -6  12  10      171.81      139.13     15.10 o 
  -5  12  10      248.37      266.65     18.08 o 
  -4  12  10        1.19       20.67      9.23 o 
  -3  12  10      724.30      678.90     24.43 o 
  -2  12  10      455.06      430.24     20.86 o 
  -1  12  10     1720.15     1865.01     38.28 o 
   0  12  10      445.60      415.39     23.47 o 
   1  12  10       18.52       39.45     30.44 o 
   2  12  10      230.10      247.87     17.30 o 
   3  12  10       56.23       50.21     17.12 o 
   4  12  10     1066.90     1112.41     45.61 o 
   5  12  10      146.88      121.90     18.04 o 
   6  12  10      123.42       97.35     18.38 o 
   7  12  10      272.05      275.89     27.26 o 
   8  12  10        2.66        0.36     12.96 o 
   9  12  10       69.31       57.75     19.02 o 
  10  12  10      513.37      495.94     39.90 o 
 -15  13  10      151.77      120.76     39.87 o 
 -14  13  10      449.78      465.30     39.62 o 
 -13  13  10      159.30      160.97     24.21 o 
 -12  13  10      625.33      621.91     31.34 o 
 -11  13  10      327.23      384.62     29.49 o 
 -10  13  10      934.09      979.50     30.65 o 
  -9  13  10        0.54        4.87      9.47 o 
  -8  13  10        1.02        5.18      9.38 o 
  -7  13  10      197.62      182.16     14.34 o 
  -6  13  10      516.14      476.13     19.68 o 
  -5  13  10        3.26        2.03      9.24 o 
  -4  13  10     1062.80     1028.70     30.46 o 
  -3  13  10      482.03      509.66     21.39 o 
  -2  13  10     2645.77     2722.71     48.98 o 
  -1  13  10      231.70      188.77     15.14 o 
   0  13  10       37.32       25.72     12.06 o 
   1  13  10     2420.13     2402.64     67.55 o 
   2  13  10       88.12       51.26     10.69 o 
   3  13  10      677.75      581.55     27.75 o 
   4  13  10       33.47       43.24     18.45 o 
   5  13  10      158.26      137.47     19.62 o 
   6  13  10      200.43      211.98     23.62 o 
   7  13  10       10.50       35.91     15.90 o 
   8  13  10        1.69       19.49     16.62 o 
   9  13  10      148.55      150.53     26.22 o 
 -15  14  10      613.98      702.12     45.12 o 
 -14  14  10       27.56       25.37     19.69 o 
 -13  14  10       52.18       44.52     23.27 o 
 -12  14  10       12.00       10.96     18.68 o 
 -11  14  10       35.62       32.92     15.43 o 
 -10  14  10      259.62      247.98     21.28 o 
  -9  14  10      238.22      267.40     22.66 o 
  -8  14  10        4.44        3.79      9.40 o 
  -7  14  10      106.50      100.16     12.37 o 
  -6  14  10      605.73      568.85     20.88 o 
  -5  14  10       12.42        9.23      9.43 o 
  -4  14  10      934.79      953.40     30.80 o 
  -3  14  10       13.62       14.51      9.16 o 
  -2  14  10      588.44      567.13     22.99 o 
  -1  14  10     1287.78     1313.83     36.37 o 
   0  14  10      138.68      162.20     17.77 o 
   1  14  10      768.39      912.25     41.11 o 
   2  14  10       11.85        6.71      8.03 o 
   3  14  10        8.95       20.76      9.53 o 
   4  14  10      734.46      724.19     33.31 o 
   5  14  10      165.71      161.03     20.14 o 
   6  14  10      341.55      313.11     27.70 o 
   7  14  10       68.58       46.12     18.14 o 
   8  14  10        5.25       24.55     16.28 o 
   9  14  10        3.03       24.91     18.34 o 
 -14  15  10       14.24        8.29     22.01 o 
 -13  15  10        7.81       11.40     27.67 o 
 -12  15  10      742.29      844.62     86.28 o 
 -11  15  10       54.06       46.57     17.06 o 
 -10  15  10       35.10       40.54     15.84 o 
  -9  15  10      229.30      224.10     27.41 o 
  -8  15  10      177.26      157.91     18.66 o 
  -7  15  10      423.61      341.01     18.80 o 
  -6  15  10       23.28       42.44      9.36 o 
  -5  15  10       13.03       24.99     10.89 o 
  -4  15  10       71.61       54.21     12.69 o 
  -3  15  10       69.46       53.53     12.42 o 
  -2  15  10       68.37       64.60     11.97 o 
  -1  15  10     1534.25     1675.37     42.34 o 
   0  15  10      196.43      198.23     20.12 o 
   1  15  10      496.98      437.46     32.60 o 
   2  15  10        0.10        4.93      8.23 o 
   3  15  10       73.05       47.81     11.32 o 
   4  15  10      171.00      178.82     17.72 o 
   5  15  10      141.36      122.21     17.47 o 
   6  15  10      326.14      381.41     29.81 o 
   7  15  10       54.05       50.89     20.41 o 
   8  15  10        6.43       -4.57     16.29 o 
 -13  16  10      145.81      140.55     30.31 o 
 -12  16  10       84.59       97.70     31.45 o 
 -11  16  10       25.45       35.79     16.77 o 
 -10  16  10        7.78       10.69     14.30 o 
  -9  16  10      680.63      652.86     34.45 o 
  -8  16  10       63.96       63.62     15.56 o 
  -7  16  10        1.86       10.98     10.28 o 
  -6  16  10        6.48       -1.18      8.91 o 
  -5  16  10      402.59      413.92     53.69 o 
  -4  16  10      554.43      519.38     25.33 o 
  -3  16  10      299.29      277.45     20.28 o 
  -2  16  10      604.51      622.90     27.70 o 
  -1  16  10       59.64       37.51     12.15 o 
   0  16  10      452.37      493.24     29.33 o 
   1  16  10       61.16       56.94     26.81 o 
   2  16  10       10.10        3.11      8.52 o 
   3  16  10        8.09       11.41     10.37 o 
   4  16  10      140.10      159.23     18.10 o 
   5  16  10      302.80      269.12     27.17 o 
   6  16  10       25.49       48.91     15.14 o 
   7  16  10      131.89      160.10     20.84 o 
 -13  17  10       30.59       69.64     34.97 o 
 -12  17  10      213.21      263.98     29.56 o 
 -11  17  10        1.46       13.16     16.16 o 
 -10  17  10        2.69       -1.17     13.81 o 
  -9  17  10       46.86       58.60     30.93 o 
  -8  17  10       15.64       15.14     20.69 o 
  -7  17  10        3.14        1.44     10.47 o 
  -6  17  10      498.10      545.85     51.03 o 
  -5  17  10       30.18       38.65     17.34 o 
  -4  17  10       39.10       43.08     16.84 o 
  -3  17  10        0.02        9.40     11.39 o 
  -2  17  10        0.59        2.62     11.33 o 
  -1  17  10      524.29      571.31     30.76 o 
   0  17  10       16.25       15.54     13.24 o 
   1  17  10        3.36       23.95     15.43 o 
   2  17  10      333.54      360.70     20.90 o 
   3  17  10       17.21       13.82     13.59 o 
   4  17  10       17.40       30.28     12.64 o 
   5  17  10       20.65       27.60     12.40 o 
   6  17  10      222.17      207.12     29.31 o 
   7  17  10       13.78       31.62     15.64 o 
 -12  18  10      335.42      433.11     35.79 o 
 -11  18  10       23.67       33.09     18.49 o 
 -10  18  10       71.85       49.94     24.65 o 
  -9  18  10       43.79       33.11     21.74 o 
  -8  18  10      160.58      135.51     20.07 o 
  -7  18  10      287.70      297.16     29.22 o 
  -6  18  10        7.89        0.36     10.47 o 
  -5  18  10        3.21       23.00      9.82 o 
  -4  18  10      223.90      182.06     31.34 o 
  -3  18  10     1165.17     1254.00     49.69 o 
  -2  18  10       13.29       13.31     12.89 o 
  -1  18  10       13.53       19.48     15.40 o 
   0  18  10      199.23      196.81     25.69 o 
   1  18  10       18.48       61.39     32.60 o 
   2  18  10       87.06      100.18     14.35 o 
   3  18  10       13.19       17.07     11.03 o 
   4  18  10        2.23       -0.91     11.80 o 
   5  18  10      231.81      286.64     24.18 o 
   6  18  10      419.01      349.76     27.48 o 
 -11  19  10       70.12       24.31     19.04 o 
 -10  19  10        0.11       15.67     16.46 o 
  -9  19  10        0.31       32.99     16.77 o 
  -8  19  10        0.70       -5.59     13.48 o 
  -7  19  10       16.17       29.69     14.67 o 
  -6  19  10       24.87       21.42     12.20 o 
  -5  19  10        3.43       13.00     10.85 o 
  -4  19  10      196.98      187.26     29.41 o 
  -3  19  10        4.41       19.67     15.64 o 
  -2  19  10        0.66        0.94     12.34 o 
  -1  19  10      392.15      343.28     31.93 o 
   0  19  10        7.49       17.74     16.78 o 
   1  19  10       75.29       74.47     12.66 o 
   2  19  10       17.64       45.08     12.73 o 
   3  19  10      214.33      189.43     20.57 o 
   4  19  10      271.16      301.79     26.03 o 
   5  19  10       95.52      116.05     21.66 o 
 -10  20  10       18.04       21.28     17.75 o 
  -9  20  10      532.14      673.81     38.71 o 
  -8  20  10       88.38       78.76     19.01 o 
  -7  20  10       31.23       28.51     15.44 o 
  -6  20  10       83.35       81.04     17.01 o 
  -5  20  10      346.09      335.26     22.24 o 
  -4  20  10       37.63       22.72     18.30 o 
  -3  20  10      488.58      467.34     37.30 o 
  -2  20  10      102.26       82.72     27.12 o 
  -1  20  10      121.10      111.44     33.41 o 
   0  20  10     1863.04     1968.65     68.31 o 
   1  20  10       64.13       52.18     13.05 o 
   2  20  10       31.81       19.64     21.62 o 
   3  20  10      177.42      206.96     35.53 o 
   4  20  10        2.25       11.56     13.92 o 
  -8  21  10       23.00       10.41     23.76 o 
  -7  21  10      119.05      126.10     25.44 o 
  -6  21  10       54.84       37.02     32.23 o 
  -5  21  10        0.18        7.64     13.14 o 
  -4  21  10        4.09       -9.64     15.28 o 
  -3  21  10       15.69       10.08     31.93 o 
  -2  21  10       82.08       41.77     18.93 o 
  -1  21  10        4.05       18.85     17.56 o 
   0  21  10        2.04       20.28     18.15 o 
   1  21  10        6.64        0.97     10.62 o 
   2  21  10        0.56        6.10     11.95 o 
  -6  22  10      242.12      260.19     26.01 o 
  -5  22  10      407.03      415.28     28.61 o 
  -4  22  10       53.70       61.55     16.10 o 
  -3  22  10      204.63      194.73     28.97 o 
  -2  22  10        6.01       13.55     22.54 o 
  -1  22  10       22.19       68.25     22.11 o 
   0  22  10      308.33      384.21     52.52 o 
 -18   1  11       17.15       25.11     26.73 o 
 -17   1  11      315.53      301.35     41.75 o 
 -16   1  11        4.19       26.95     24.10 o 
 -15   1  11     1055.91     1083.41     59.71 o 
 -14   1  11      898.98      840.20     74.16 o 
 -13   1  11      358.67      374.75     24.80 o 
 -12   1  11      460.86      438.73     24.93 o 
 -11   1  11       84.19       81.45     14.90 o 
 -10   1  11      972.43      939.98     31.18 o 
  -9   1  11      139.39       88.73     13.02 o 
  -8   1  11      983.07      981.49     29.73 o 
  -7   1  11      208.87      212.28     15.82 o 
  -6   1  11      387.42      374.67     18.37 o 
  -5   1  11     2786.69     2601.02     41.64 o 
  -4   1  11     1899.48     1819.52     33.12 o 
  -3   1  11      495.55      473.43     22.61 o 
  -2   1  11       25.39       23.35      7.62 o 
  -1   1  11     1137.85     1160.11     40.09 o 
   0   1  11     3416.76     3541.66     62.80 o 
   1   1  11       11.46        7.91     11.40 o 
   2   1  11      132.73      115.73     13.67 o 
   3   1  11       11.07        0.18      8.78 o 
   4   1  11      586.28      565.14     25.69 o 
   5   1  11        2.78       24.05     11.10 o 
   6   1  11       35.30       28.05     12.35 o 
   7   1  11       69.91       48.88     14.56 o 
   8   1  11       80.09       67.43     21.05 o 
   9   1  11       13.16        8.04     14.95 o 
  10   1  11       17.97       18.53     16.37 o 
  11   1  11      182.85      204.60     49.98 o 
 -18   2  11      303.12      314.43     43.77 o 
 -17   2  11      361.52      359.52     49.65 o 
 -16   2  11     1030.44     1135.97     50.50 o 
 -15   2  11        6.57       12.24     20.01 o 
 -14   2  11      109.14       92.45     20.21 o 
 -13   2  11        6.88       22.06     12.27 o 
 -12   2  11       97.88      118.92     19.38 o 
 -11   2  11      447.36      444.47     23.93 o 
 -10   2  11     1743.00     1614.78     41.59 o 
  -9   2  11      609.25      527.85     23.94 o 
  -8   2  11      323.16      311.11     18.61 o 
  -7   2  11     4328.95     4342.18     63.33 o 
  -6   2  11     1059.92      907.03     27.46 o 
  -5   2  11     3593.31     3301.48     79.25 o 
  -4   2  11      182.98      167.79     10.35 o 
  -3   2  11       25.66       16.72      5.97 o 
  -2   2  11       18.60       48.53      9.27 o 
  -1   2  11     4057.19     4420.65     65.06 o 
   0   2  11     1431.48     1359.74     34.24 o 
   1   2  11     2361.05     2187.80     46.37 o 
   2   2  11     1670.22     1573.42     39.19 o 
   3   2  11     6712.10     6408.49    101.61 o 
   4   2  11     1824.78     1685.03     43.42 o 
   5   2  11       32.07       29.06     11.39 o 
   6   2  11        4.99        4.61     10.57 o 
   7   2  11     1157.95     1120.66     39.39 o 
   8   2  11      136.40      144.45     19.92 o 
   9   2  11      679.47      707.81     36.44 o 
  10   2  11      353.72      316.56     34.02 o 
  11   2  11      249.63      239.42     32.92 o 
 -18   3  11       96.51      129.39     33.80 o 
 -17   3  11        8.80       17.41     24.48 o 
 -16   3  11        0.67       20.29     24.39 o 
 -15   3  11      805.96      847.39     75.02 o 
 -14   3  11      483.54      409.84     30.99 o 
 -13   3  11      620.65      677.14     31.35 o 
 -12   3  11       14.16       18.80     11.43 o 
 -11   3  11        4.49        3.25      9.67 o 
 -10   3  11     1365.64     1241.08     47.37 o 
  -9   3  11      105.68       91.40     13.39 o 
  -8   3  11     1947.51     1794.82     41.86 o 
  -7   3  11       46.83       73.68      9.75 o 
  -6   3  11      140.84      192.17     14.08 o 
  -5   3  11     3631.40     3522.49     55.77 o 
  -4   3  11     5684.14     5783.72     70.85 o 
  -3   3  11     3750.82     3763.11     53.10 o 
  -2   3  11        7.75       31.73     11.32 o 
  -1   3  11        1.30       -7.49      5.87 o 
   0   3  11     5298.68     5123.79     81.86 o 
   1   3  11      587.80      599.98     23.03 o 
   2   3  11      127.73      129.84     13.59 o 
   3   3  11        3.60       17.99      9.65 o 
   4   3  11     5405.80     5282.53     90.06 o 
   5   3  11      511.91      424.84     44.34 o 
   6   3  11      140.91      176.12     18.72 o 
   7   3  11        6.33        5.38     11.55 o 
   8   3  11      111.92      150.46     26.41 o 
   9   3  11      580.88      663.64     41.53 o 
  10   3  11       57.85       62.69     22.32 o 
  11   3  11      159.82      162.48     30.32 o 
 -18   4  11       71.54       36.33     28.24 o 
 -17   4  11       50.79       63.93     22.28 o 
 -16   4  11       26.85       11.66     17.94 o 
 -15   4  11      332.55      359.97     31.68 o 
 -14   4  11      150.12      138.07     21.90 o 
 -13   4  11      641.88      651.59     35.66 o 
 -12   4  11      106.91      107.01     16.19 o 
 -11   4  11        0.68        7.89     10.72 o 
 -10   4  11     1073.34     1039.30     33.08 o 
  -9   4  11      108.69      112.29     16.57 o 
  -8   4  11      199.09      182.91     15.18 o 
  -7   4  11       24.59       20.83      7.96 o 
  -6   4  11     2332.13     2326.57     38.70 o 
  -5   4  11     3590.45     3587.65     50.54 o 
  -4   4  11      125.70      165.74     10.51 o 
  -3   4  11     1144.44     1097.81     21.63 o 
  -2   4  11      722.88      698.07     20.77 o 
  -1   4  11     2102.31     2084.13     46.63 o 
   0   4  11     1212.05     1138.68     32.20 o 
   1   4  11       87.77      117.05     15.63 o 
   2   4  11      520.84      511.75     22.39 o 
   3   4  11      719.47      606.72     25.01 o 
   4   4  11     3020.70     2981.04     61.18 o 
   5   4  11        2.62        5.04     10.08 o 
   6   4  11      238.25      179.45     18.82 o 
   7   4  11     2294.02     2381.79     68.34 o 
   8   4  11      233.75      257.12     41.50 o 
   9   4  11       41.46       33.87     21.48 o 
  10   4  11      474.59      432.47     57.32 o 
  11   4  11      135.26      129.81     27.09 o 
 -18   5  11       55.34       72.23     29.97 o 
 -17   5  11        1.59        1.87     18.99 o 
 -16   5  11      302.10      321.92     32.45 o 
 -15   5  11       68.02       83.43     20.78 o 
 -14   5  11      382.09      384.65     30.88 o 
 -13   5  11      460.86      432.29     37.58 o 
 -12   5  11      426.75      449.53     29.49 o 
 -11   5  11      180.71      149.63     17.07 o 
 -10   5  11       20.95        0.66      9.78 o 
  -9   5  11       55.16       35.51     12.85 o 
  -8   5  11      862.24      785.78     23.20 o 
  -7   5  11      436.07      433.69     19.59 o 
  -6   5  11      302.10      290.56     20.46 o 
  -5   5  11      161.90      177.37     11.30 o 
  -4   5  11        5.01        2.60      5.93 o 
  -3   5  11     3593.06     3503.40     45.36 o 
  -2   5  11       11.85        7.10      6.44 o 
  -1   5  11     1191.77     1170.92     27.13 o 
   0   5  11     1742.05     1916.29     43.10 o 
   1   5  11     1924.39     1872.18     41.67 o 
   2   5  11     1921.58     1905.41     43.53 o 
   3   5  11      439.26      449.01     29.17 o 
   4   5  11      229.62      229.18     21.00 o 
   5   5  11     1657.85     1659.05     51.66 o 
   6   5  11       45.01       36.61     12.82 o 
   7   5  11       33.60       37.97     17.21 o 
   8   5  11        0.64       24.37     15.83 o 
   9   5  11      252.40      231.12     29.00 o 
  10   5  11     1991.43     2057.62     70.24 o 
  11   5  11        3.44       -3.79     23.25 o 
 -17   6  11       14.31        3.68     19.09 o 
 -16   6  11        9.79       33.34     19.50 o 
 -15   6  11      344.49      306.68     30.67 o 
 -14   6  11      389.26      341.66     29.64 o 
 -13   6  11     1501.15     1467.48     50.90 o 
 -12   6  11      575.72      622.19     33.59 o 
 -11   6  11      364.18      341.65     32.38 o 
 -10   6  11      858.13      797.07     34.62 o 
  -9   6  11       75.48       61.67     12.07 o 
  -8   6  11     2400.64     2356.71     50.91 o 
  -7   6  11     2942.91     2927.32     45.20 o 
  -6   6  11     4196.96     4361.59     55.03 o 
  -5   6  11       74.85       60.13      7.51 o 
  -4   6  11       18.40       23.13      6.32 o 
  -3   6  11      516.05      468.95     16.02 o 
  -2   6  11      802.67      797.32     19.07 o 
  -1   6  11     2940.02     2833.00     59.18 o 
   0   6  11      101.76      124.14     13.29 o 
   1   6  11     1494.13     1432.39     40.04 o 
   2   6  11     4981.15     4690.44     78.80 o 
   3   6  11     3760.81     3776.66     69.48 o 
   4   6  11        3.57       18.03      9.90 o 
   5   6  11       78.43       96.09     14.68 o 
   6   6  11      122.81      115.32     26.99 o 
   7   6  11     2778.82     2798.67    135.09 o 
   8   6  11       50.56       46.77     17.60 o 
   9   6  11      167.83      116.85     29.09 o 
  10   6  11      179.95      207.50     35.51 o 
  11   6  11       10.63       42.96     25.85 o 
 -17   7  11      368.22      315.16     34.60 o 
 -16   7  11      340.06      318.78     32.47 o 
 -15   7  11      131.27      147.63     24.21 o 
 -14   7  11      136.40      125.96     21.61 o 
 -13   7  11        0.00       -2.45     13.84 o 
 -12   7  11      117.09      107.30     18.91 o 
 -11   7  11      363.18      306.51     25.82 o 
 -10   7  11        0.21        5.75     11.34 o 
  -9   7  11      174.65      145.74     12.34 o 
  -8   7  11      231.11      205.81     15.47 o 
  -7   7  11        6.20       12.32      6.88 o 
  -6   7  11       37.26       38.73      7.14 o 
  -5   7  11      671.65      639.73     17.09 o 
  -4   7  11     1409.74     1531.64     28.33 o 
  -3   7  11      255.99      247.48     11.24 o 
  -2   7  11       81.01       81.70      6.99 o 
  -1   7  11        0.51        5.49      6.22 o 
   0   7  11      235.28      262.13     13.97 o 
   1   7  11      139.50      153.98     12.18 o 
   2   7  11     1333.31     1236.62     33.63 o 
   3   7  11       10.00       18.62      8.47 o 
   4   7  11     2549.36     2417.33     53.63 o 
   5   7  11     3515.30     3409.95     78.97 o 
   6   7  11       48.25       31.42     14.94 o 
   7   7  11        0.22       10.14     16.04 o 
   8   7  11        0.11        9.13     17.35 o 
   9   7  11       66.68       44.41     33.96 o 
  10   7  11      716.85      750.55     56.32 o 
 -17   8  11        7.30        7.98     20.24 o 
 -16   8  11      317.60      314.43     32.45 o 
 -15   8  11      321.44      376.12     32.64 o 
 -14   8  11      213.23      175.62     24.33 o 
 -13   8  11       18.51       13.30     14.85 o 
 -12   8  11       95.41      120.60     19.11 o 
 -11   8  11       25.35       25.71     13.60 o 
 -10   8  11      981.18      972.01     32.76 o 
  -9   8  11      995.33      943.12     27.53 o 
  -8   8  11       54.11       22.72      8.78 o 
  -7   8  11       10.80       16.15      7.21 o 
  -6   8  11        0.48        3.59      8.45 o 
  -5   8  11      451.86      426.64     17.42 o 
  -4   8  11     1302.40     1221.23     30.70 o 
  -3   8  11      533.67      610.97     13.97 o 
  -2   8  11       35.35       62.04      5.62 o 
  -1   8  11      106.34       96.92      8.40 o 
   0   8  11      253.89      266.04     17.84 o 
   1   8  11       72.39       57.55      9.30 o 
   2   8  11       87.39       58.28     10.10 o 
   3   8  11       60.99       42.79     10.77 o 
   4   8  11        2.01        4.42     12.17 o 
   5   8  11       61.52       53.10     14.94 o 
   6   8  11        3.23       35.78     17.12 o 
   7   8  11       41.21       39.68     18.56 o 
   8   8  11        1.43       44.64     19.95 o 
   9   8  11       71.63      106.91     27.43 o 
  10   8  11        2.60       -3.51     33.89 o 
 -17   9  11       33.48       25.86     21.44 o 
 -16   9  11        1.21       13.75     18.97 o 
 -15   9  11       28.66       17.48     17.86 o 
 -14   9  11      717.67      833.16     44.46 o 
 -13   9  11      478.15      486.31     29.32 o 
 -12   9  11       48.61       33.92     13.60 o 
 -11   9  11       84.45       57.72     13.59 o 
 -10   9  11      565.75      572.98     26.68 o 
  -9   9  11      340.58      380.77     19.08 o 
  -8   9  11     1740.35     1654.00     36.22 o 
  -7   9  11      603.08      575.45     20.51 o 
  -6   9  11     1308.09     1305.76     27.62 o 
  -5   9  11      582.61      497.89     27.60 o 
  -4   9  11      191.39      164.67      8.99 o 
  -3   9  11      652.05      602.21     19.41 o 
  -2   9  11      171.55      194.24     13.39 o 
  -1   9  11     1249.69     1185.95     27.16 o 
   0   9  11      660.88      663.15     19.93 o 
   1   9  11      340.54      294.82     18.71 o 
   2   9  11      237.69      262.51     19.08 o 
   3   9  11      284.49      273.57     33.35 o 
   4   9  11        1.05       13.73     11.85 o 
   5   9  11       46.97       38.04     14.29 o 
   6   9  11      753.72      774.77     38.81 o 
   7   9  11      115.89      164.50     27.28 o 
   8   9  11      506.65      500.27     42.58 o 
   9   9  11      195.82      275.15     59.12 o 
  10   9  11      142.33       78.05     27.76 o 
 -16  10  11        0.03      -16.64     14.87 o 
 -15  10  11      108.50      152.85     22.28 o 
 -14  10  11      147.89      183.61     22.55 o 
 -13  10  11      287.95      331.81     36.81 o 
 -12  10  11      127.52      136.23     18.48 o 
 -11  10  11      841.37      904.41     33.65 o 
 -10  10  11       46.23       44.79     10.93 o 
  -9  10  11      278.83      238.64     21.98 o 
  -8  10  11      902.48      898.15     26.62 o 
  -7  10  11     5054.69     5075.89     74.22 o 
  -6  10  11     1208.17     1386.96     32.36 o 
  -5  10  11       12.39       20.10      6.41 o 
  -4  10  11        0.24       18.74      7.84 o 
  -3  10  11       14.86       14.22      7.84 o 
  -2  10  11      184.46      152.62     15.30 o 
  -1  10  11     1244.67     1170.05     61.22 o 
   0  10  11        0.54       22.49     10.26 o 
   1  10  11      116.39      112.20     12.85 o 
   2  10  11     2169.82     2095.37     52.79 o 
   3  10  11        1.37       -4.11      9.50 o 
   4  10  11       22.66        3.42     13.85 o 
   5  10  11       64.20       64.83     15.57 o 
   6  10  11      215.06      195.71     23.40 o 
   7  10  11       13.20        1.33     14.33 o 
   8  10  11        0.18      -11.68     17.16 o 
   9  10  11      758.16      861.53     66.22 o 
  10  10  11       21.12       23.53     24.28 o 
 -16  11  11       17.92       42.39     17.88 o 
 -15  11  11        0.26       20.75     16.56 o 
 -14  11  11      733.72      782.79     36.88 o 
 -13  11  11        0.15        3.95     13.59 o 
 -12  11  11       50.90       41.22     13.94 o 
 -11  11  11      187.65      156.47     18.10 o 
 -10  11  11       76.04       94.61     13.63 o 
  -9  11  11       40.83       21.65      9.82 o 
  -8  11  11      248.74      292.36     17.02 o 
  -7  11  11      392.13      396.64     18.17 o 
  -6  11  11      996.74     1062.97     24.87 o 
  -5  11  11     1692.69     1630.78     33.68 o 
  -4  11  11     1325.61     1373.03     56.00 o 
  -3  11  11      353.46      423.72     33.78 o 
  -2  11  11      412.20      403.42     27.51 o 
  -1  11  11      462.78      415.37     24.26 o 
   0  11  11     1320.32     1088.37     52.09 o 
   1  11  11      265.89      221.80     26.16 o 
   2  11  11     1303.39     1221.52     38.26 o 
   3  11  11      144.41      144.80     17.01 o 
   4  11  11       15.44       37.71     13.99 o 
   5  11  11      660.54      647.64     34.62 o 
   6  11  11      497.59      555.61     33.62 o 
   7  11  11       25.26       40.93     17.45 o 
   8  11  11       29.47       40.66     18.61 o 
   9  11  11       32.75       43.59     22.87 o 
 -15  12  11       50.36       58.50     18.07 o 
 -14  12  11       48.49       55.77     17.65 o 
 -13  12  11        4.58       12.14     14.68 o 
 -12  12  11        0.92       21.90     14.02 o 
 -11  12  11       74.34       90.83     15.86 o 
 -10  12  11      341.38      403.01     21.70 o 
  -9  12  11        4.49        6.20      9.33 o 
  -8  12  11      353.22      342.82     18.29 o 
  -7  12  11      205.18      218.25     16.44 o 
  -6  12  11       85.71      115.90     11.27 o 
  -5  12  11       86.59       93.99     14.57 o 
  -4  12  11       44.39       57.06     27.03 o 
  -3  12  11      255.47      291.92     20.37 o 
  -2  12  11      211.41      197.11     29.39 o 
  -1  12  11     1539.30     1511.31     42.13 o 
   0  12  11      666.04      707.71     40.42 o 
   1  12  11      340.57      381.89     45.27 o 
   2  12  11       50.98       38.81     11.16 o 
   3  12  11     2138.70     2427.96     61.42 o 
   4  12  11        9.45        6.08     12.15 o 
   5  12  11       10.22        9.68     24.70 o 
   6  12  11       58.55       66.05     17.88 o 
   7  12  11      205.65      233.07     26.30 o 
   8  12  11      185.39      181.57     45.06 o 
   9  12  11        7.44        5.28     17.43 o 
 -15  13  11        1.08       14.25     19.66 o 
 -14  13  11      128.89      103.91     23.06 o 
 -13  13  11      763.92      855.75     36.70 o 
 -12  13  11        4.80       -4.59     12.57 o 
 -11  13  11      180.73      209.09     18.30 o 
 -10  13  11      132.84      104.72     16.06 o 
  -9  13  11       26.77       29.59     16.20 o 
  -8  13  11      431.80      463.95     28.10 o 
  -7  13  11       17.79       12.89      9.73 o 
  -6  13  11     1023.67     1053.46     27.83 o 
  -5  13  11      266.73      240.68     20.30 o 
  -4  13  11      376.14      376.15     27.44 o 
  -3  13  11       58.66       36.48     11.85 o 
  -2  13  11     1249.39     1166.15     37.33 o 
  -1  13  11       16.36        6.76     10.72 o 
   0  13  11     1428.52     1474.07     52.10 o 
   1  13  11      279.19      293.16     16.29 o 
   2  13  11       36.86       36.31     11.13 o 
   3  13  11       21.93       36.69     22.86 o 
   4  13  11        2.75       -1.67     11.52 o 
   5  13  11        1.50        9.47     11.64 o 
   6  13  11      264.24      292.27     27.82 o 
   7  13  11        7.34       -0.08     14.88 o 
   8  13  11        3.46        3.46     15.96 o 
 -14  14  11       27.31       59.25     26.06 o 
 -13  14  11        0.28       -7.85     23.67 o 
 -12  14  11       39.81       25.61     20.10 o 
 -11  14  11        0.99        4.65     13.65 o 
 -10  14  11      662.33      700.63     31.00 o 
  -9  14  11       46.33       45.03     14.58 o 
  -8  14  11      160.91      158.85     16.26 o 
  -7  14  11       28.91       25.92     10.11 o 
  -6  14  11      491.91      457.95     27.51 o 
  -5  14  11      274.80      285.50     22.98 o 
  -4  14  11      341.48      280.26     25.51 o 
  -3  14  11      318.71      298.60     33.55 o 
  -2  14  11     1135.76     1214.19     39.14 o 
  -1  14  11       30.46       31.36     13.04 o 
   0  14  11      666.29      628.88     37.14 o 
   1  14  11        0.81       15.11      7.85 o 
   2  14  11       89.12       84.94     15.39 o 
   3  14  11     1329.51     1258.17     43.93 o 
   4  14  11        7.87       15.45     12.47 o 
   5  14  11       33.89       26.59     14.34 o 
   6  14  11       93.29       92.13     19.50 o 
   7  14  11       55.76       43.86     17.59 o 
   8  14  11      294.29      271.42     65.79 o 
 -14  15  11      150.35      199.61     34.80 o 
 -13  15  11       16.03       12.32     20.38 o 
 -12  15  11      151.53      165.32     33.55 o 
 -11  15  11      303.67      343.07     29.54 o 
 -10  15  11      108.79      110.70     23.27 o 
  -9  15  11        4.09       12.14     12.75 o 
  -8  15  11      240.77      209.27     18.25 o 
  -7  15  11      259.68      304.95     21.07 o 
  -6  15  11      474.76      447.19     20.73 o 
  -5  15  11      827.42      823.64     34.12 o 
  -4  15  11       13.61       28.27     12.43 o 
  -3  15  11      467.15      566.17     30.46 o 
  -2  15  11      794.88      833.66     33.81 o 
  -1  15  11       65.95       42.21     13.61 o 
   0  15  11      557.38      531.03     35.56 o 
   1  15  11       19.06       14.07     17.92 o 
   2  15  11        9.27       17.13     14.63 o 
   3  15  11       85.61       85.93     15.13 o 
   4  15  11       32.85       46.43     13.48 o 
   5  15  11      126.20      107.16     19.53 o 
   6  15  11       59.68       74.36     18.10 o 
   7  15  11        3.48       -1.83     15.64 o 
 -13  16  11      171.24      192.01     65.14 o 
 -12  16  11      137.20      140.78     29.02 o 
 -11  16  11       10.60       19.79     16.24 o 
 -10  16  11       58.51       37.50     16.50 o 
  -9  16  11       10.91        3.35     12.55 o 
  -8  16  11       27.28       17.78     12.72 o 
  -7  16  11      242.12      239.53     33.12 o 
  -6  16  11       35.38       51.49     11.87 o 
  -5  16  11        2.02       -0.16     12.29 o 
  -4  16  11      428.93      512.18     35.93 o 
  -3  16  11       11.80        6.39     11.86 o 
  -2  16  11       43.15       51.79     14.20 o 
  -1  16  11        1.26       16.11     14.81 o 
   0  16  11        2.09       -1.34     13.67 o 
   1  16  11     1074.01     1228.22     50.93 o 
   2  16  11     1128.31     1220.30     43.93 o 
   3  16  11     1450.09     1454.41     45.46 o 
   4  16  11      320.43      304.61     23.31 o 
   5  16  11       78.92       76.42     16.24 o 
   6  16  11      238.52      245.05     30.03 o 
 -12  17  11       39.93       44.84     23.15 o 
 -11  17  11       81.71       72.10     20.28 o 
 -10  17  11      111.89       98.66     32.68 o 
  -9  17  11        2.14        9.81     22.37 o 
  -8  17  11        3.02        2.09     12.70 o 
  -7  17  11       68.17       80.40     15.43 o 
  -6  17  11      186.05      151.77     16.76 o 
  -5  17  11       39.29       87.68     24.87 o 
  -4  17  11     1070.16     1013.17     55.89 o 
  -3  17  11      250.53      244.54     33.92 o 
  -2  17  11      743.83      888.41     41.30 o 
  -1  17  11      818.30      846.08     43.63 o 
   0  17  11       82.89       81.09     20.56 o 
   1  17  11      309.58      369.01     33.37 o 
   2  17  11     1146.80     1102.21     48.64 o 
   3  17  11       11.70       26.67     12.02 o 
   4  17  11     1331.06     1210.86     41.29 o 
   5  17  11      297.02      290.96     25.04 o 
   6  17  11       94.36       78.13     17.91 o 
 -11  18  11      115.89      153.34     24.15 o 
 -10  18  11        7.40       -9.51     15.16 o 
  -9  18  11      150.45      166.89     22.18 o 
  -8  18  11       32.16       22.83     14.45 o 
  -7  18  11      525.53      568.03     41.92 o 
  -6  18  11       85.47      117.60     17.27 o 
  -5  18  11       66.34       30.28     22.02 o 
  -4  18  11      762.94      884.20     56.26 o 
  -3  18  11      214.13      190.47     32.70 o 
  -2  18  11        5.03        4.01     13.80 o 
  -1  18  11       50.90       75.29     24.38 o 
   0  18  11      236.47      274.19     37.68 o 
   1  18  11      499.09      604.40    121.08 o 
   2  18  11       16.33        6.98     10.55 o 
   3  18  11      107.47      104.55     17.17 o 
   4  18  11       45.90       69.62     15.77 o 
   5  18  11        0.49       -3.82     13.83 o 
 -10  19  11       34.06       58.59     19.10 o 
  -9  19  11      264.94      256.93     27.19 o 
  -8  19  11       37.09       60.51     17.17 o 
  -7  19  11      185.53      205.11     21.84 o 
  -6  19  11       11.59       19.18     12.72 o 
  -5  19  11      287.91      319.63     40.13 o 
  -4  19  11       11.98        2.82     21.04 o 
  -3  19  11        6.33        3.50     19.95 o 
  -2  19  11      291.80      341.36     34.73 o 
  -1  19  11     2517.73     2870.84    103.51 o 
   0  19  11      742.79      883.99     60.19 o 
   1  19  11      154.29      152.94     16.01 o 
   2  19  11       11.08        1.86     11.10 o 
   3  19  11       60.89       42.65     15.08 o 
   4  19  11      150.42      184.15     22.44 o 
  -9  20  11      234.57      230.52     31.60 o 
  -8  20  11      290.51      336.05     43.43 o 
  -7  20  11       72.97       65.22     20.63 o 
  -6  20  11      407.27      371.69     25.90 o 
  -5  20  11        1.71        1.91     12.87 o 
  -4  20  11      170.69      153.00     31.47 o 
  -3  20  11        2.24       11.19     21.39 o 
  -2  20  11       41.32       37.27     24.15 o 
  -1  20  11        1.58       -8.69     18.79 o 
   0  20  11       33.84       56.46     24.13 o 
   1  20  11        5.38       34.09     22.54 o 
   2  20  11      511.80      588.50     30.65 o 
  -7  21  11       68.46       46.51     17.74 o 
  -6  21  11      497.15      521.28     30.57 o 
  -5  21  11      465.96      449.66     32.18 o 
  -4  21  11      269.06      309.92     41.66 o 
  -3  21  11        8.82        3.86     22.38 o 
  -2  21  11      110.81       77.79     39.23 o 
  -1  21  11        1.50       -5.59     20.55 o 
   0  21  11      388.54      384.65     95.65 o 
 -18   0  12      745.78      893.14     90.37 o 
 -17   0  12      143.04      105.52     44.24 o 
 -16   0  12       75.19       58.04     37.20 o 
 -15   0  12      184.42      129.71     32.33 o 
 -14   0  12       74.11       71.62     31.52 o 
 -13   0  12     1570.39     1521.53     63.85 o 
 -12   0  12      372.52      325.57     37.88 o 
 -11   0  12     1632.95     1567.38     60.85 o 
 -10   0  12        4.89       29.52     16.66 o 
  -9   0  12     2356.93     2207.78     70.27 o 
  -8   0  12     2547.41     2327.89     70.82 o 
  -7   0  12       84.99       84.40     17.95 o 
  -6   0  12      789.48      752.85     36.97 o 
  -5   0  12     9274.80     8784.05    147.03 o 
  -4   0  12     2327.61     2167.14     54.63 o 
  -3   0  12       87.74       98.85     17.71 o 
  -2   0  12     6034.77     5738.79    127.72 o 
  -1   0  12    23089.85    23195.78    414.33 o 
   0   0  12    36146.97    36114.45    624.58 o 
   1   0  12        6.29       10.13     21.17 o 
   2   0  12       51.99       54.98     16.19 o 
   3   0  12     1488.44     1352.48     54.62 o 
   4   0  12      183.08      226.84     26.95 o 
   5   0  12     2302.24     2102.84    116.34 o 
   6   0  12      971.98      967.22     52.33 o 
   7   0  12        0.41       15.25     18.85 o 
   8   0  12     1098.62     1235.43     62.48 o 
   9   0  12      131.18      109.36     44.71 o 
  10   0  12       33.42       44.72     26.74 o 
 -18   1  12      298.55      299.46     51.68 o 
 -17   1  12      307.74      266.97     80.90 o 
 -16   1  12      216.50      177.56     52.02 o 
 -15   1  12      512.69      576.92     37.88 o 
 -14   1  12      189.97      166.09     30.84 o 
 -13   1  12       28.96       13.24     13.19 o 
 -12   1  12       76.38       59.21     13.78 o 
 -11   1  12     1805.77     1672.19     56.57 o 
 -10   1  12      905.43      817.56     30.16 o 
  -9   1  12      657.07      602.28     25.35 o 
  -8   1  12     3730.80     3394.51     63.92 o 
  -7   1  12     4678.61     4260.66     73.51 o 
  -6   1  12      289.90      292.68     17.87 o 
  -5   1  12      399.92      379.59     16.50 o 
  -4   1  12     2024.29     1962.37     39.15 o 
  -3   1  12     8729.39     8730.33    125.21 o 
  -2   1  12      236.85      182.89     20.77 o 
  -1   1  12      141.49      166.47     20.80 o 
   0   1  12     2362.21     2400.12     50.70 o 
   1   1  12      407.43      368.35     20.39 o 
   2   1  12        8.19       -1.59      8.55 o 
   3   1  12     1043.17     1037.20     44.60 o 
   4   1  12        0.72       16.46     10.46 o 
   5   1  12     1352.62     1393.56     47.47 o 
   6   1  12      133.54      132.90     17.91 o 
   7   1  12      154.99       94.57     17.85 o 
   8   1  12       71.68       54.07     16.15 o 
   9   1  12       31.74       19.79     16.89 o 
  10   1  12      186.10      225.76     30.78 o 
 -18   2  12      111.24      104.13     31.78 o 
 -17   2  12      283.31      266.76     40.52 o 
 -16   2  12       33.01       22.11     19.80 o 
 -15   2  12      178.91      169.36     24.92 o 
 -14   2  12       66.90       89.08     24.04 o 
 -13   2  12     1137.04     1093.61     44.51 o 
 -12   2  12       22.92       27.89     11.61 o 
 -11   2  12       41.05       34.33     11.93 o 
 -10   2  12      504.50      497.63     24.48 o 
  -9   2  12      293.91      237.93     17.99 o 
  -8   2  12     2575.53     2325.70     61.12 o 
  -7   2  12       48.06       66.96     19.12 o 
  -6   2  12      902.91      891.74     25.74 o 
  -5   2  12     7621.47     7077.87     87.65 o 
  -4   2  12      796.25      657.43     22.06 o 
  -3   2  12      519.66      465.55     20.93 o 
  -2   2  12     1671.89     1645.45     39.06 o 
  -1   2  12       70.70       80.41     11.99 o 
   0   2  12      435.67      319.67     18.71 o 
   1   2  12       24.43       14.35      9.36 o 
   2   2  12       99.21       76.05     12.64 o 
   3   2  12     1690.90     1624.57     42.84 o 
   4   2  12        0.33       -2.72      9.04 o 
   5   2  12      644.43      700.68     30.87 o 
   6   2  12        0.91       14.45     11.73 o 
   7   2  12       48.52       55.52     15.60 o 
   8   2  12       69.81       76.40     18.56 o 
   9   2  12      242.47      277.49     36.70 o 
  10   2  12       15.10       20.74     20.42 o 
 -18   3  12       67.14       71.88     29.69 o 
 -17   3  12      162.61      134.23     31.57 o 
 -16   3  12      200.97      250.32     29.71 o 
 -15   3  12      162.31      157.76     36.04 o 
 -14   3  12       85.97       55.02     18.66 o 
 -13   3  12       76.37       48.55     14.46 o 
 -12   3  12      129.47       87.34     23.24 o 
 -11   3  12      126.88      129.60     15.77 o 
 -10   3  12      309.97      314.72     20.93 o 
  -9   3  12      721.86      656.00     26.77 o 
  -8   3  12      858.38      862.91     32.63 o 
  -7   3  12     1696.04     1713.26     35.26 o 
  -6   3  12     2064.54     2016.86     40.61 o 
  -5   3  12      164.45      182.91     11.99 o 
  -4   3  12       61.15       86.99     10.60 o 
  -3   3  12      698.32      808.20     37.52 o 
  -2   3  12     4444.13     4349.18     66.23 o 
  -1   3  12      216.54      205.24     15.68 o 
   0   3  12      711.33      719.34     25.71 o 
   1   3  12     1769.90     1729.64     41.80 o 
   2   3  12      490.50      508.12     29.52 o 
   3   3  12      126.92      147.55     24.87 o 
   4   3  12        2.80        4.72      9.68 o 
   5   3  12      131.69      138.71     17.61 o 
   6   3  12     1655.84     1737.28     48.85 o 
   7   3  12      340.36      321.05     37.34 o 
   8   3  12       20.33       13.44     15.31 o 
   9   3  12      179.60      232.50     29.82 o 
  10   3  12      127.32      154.42     27.93 o 
 -17   4  12        4.13       28.46     20.37 o 
 -16   4  12      353.27      400.89     35.28 o 
 -15   4  12        3.84       -3.04     16.31 o 
 -14   4  12       24.96       20.60     15.86 o 
 -13   4  12      105.48       82.96     18.85 o 
 -12   4  12      104.45      108.07     17.71 o 
 -11   4  12     3084.29     3021.24     63.01 o 
 -10   4  12     3442.13     3328.76     76.01 o 
  -9   4  12     1962.85     1722.84     49.13 o 
  -8   4  12     1514.97     1436.03     37.69 o 
  -7   4  12        2.53       -4.64      6.96 o 
  -6   4  12        6.97        7.13      6.18 o 
  -5   4  12     6365.13     6258.61     77.95 o 
  -4   4  12      762.40      771.83     32.15 o 
  -3   4  12      571.68      545.52     20.06 o 
  -2   4  12     8201.48     7940.42    105.03 o 
  -1   4  12     1718.83     1784.38     42.31 o 
   0   4  12      471.82      406.22     20.54 o 
   1   4  12      137.39      165.64     15.38 o 
   2   4  12        7.10        6.96      9.10 o 
   3   4  12        0.24        4.19      9.21 o 
   4   4  12       21.62       19.24     10.91 o 
   5   4  12      126.92      121.39     16.81 o 
   6   4  12       20.54       12.69     11.95 o 
   7   4  12       93.81       50.32     25.11 o 
   8   4  12       59.40       28.45     17.85 o 
   9   4  12       45.76       35.04     20.60 o 
  10   4  12       58.68       62.05     22.95 o 
 -17   5  12      172.34      179.25     29.41 o 
 -16   5  12       74.75       58.61     20.96 o 
 -15   5  12      222.01      197.91     26.11 o 
 -14   5  12      128.75       96.13     20.17 o 
 -13   5  12       38.95       28.71     18.47 o 
 -12   5  12      354.09      360.01     27.66 o 
 -11   5  12      260.35      251.42     20.19 o 
 -10   5  12      241.74      239.68     18.99 o 
  -9   5  12      251.71      257.86     22.42 o 
  -8   5  12       53.70       45.02     18.19 o 
  -7   5  12     1197.98     1266.40     30.04 o 
  -6   5  12       60.67       90.57      8.83 o 
  -5   5  12       19.44       19.16      6.94 o 
  -4   5  12        5.97       13.05      7.04 o 
  -3   5  12        3.62        2.83      6.44 o 
  -2   5  12     1039.19     1038.14     38.94 o 
  -1   5  12      274.49      226.20     15.57 o 
   0   5  12      178.09      143.55     13.84 o 
   1   5  12     3797.52     3521.97     65.32 o 
   2   5  12     1448.15     1364.65     63.15 o 
   3   5  12       12.69       11.47     10.66 o 
   4   5  12      458.11      412.64     29.31 o 
   5   5  12       94.18       43.18     16.10 o 
   6   5  12      659.81      625.34     30.75 o 
   7   5  12      604.69      635.41     37.65 o 
   8   5  12       57.54       36.55     19.51 o 
   9   5  12        5.82       13.05     18.02 o 
  10   5  12       37.22       56.92     25.95 o 
 -17   6  12       96.62       73.64     23.78 o 
 -16   6  12       86.62       66.25     21.74 o 
 -15   6  12      396.60      341.90     31.82 o 
 -14   6  12       55.81       39.23     17.96 o 
 -13   6  12      431.87      348.41     28.75 o 
 -12   6  12      902.14      810.29     37.45 o 
 -11   6  12      208.59      217.90     23.96 o 
 -10   6  12        1.97        7.60     17.52 o 
  -9   6  12      509.10      461.59     27.69 o 
  -8   6  12      708.80      575.56     20.89 o 
  -7   6  12      105.08      100.98     10.52 o 
  -6   6  12      767.85      743.92     19.68 o 
  -5   6  12      329.67      396.99     20.04 o 
  -4   6  12      196.93      210.29     13.68 o 
  -3   6  12        0.05        7.15      5.81 o 
  -2   6  12        3.40       -2.11      5.68 o 
  -1   6  12      477.00      435.22     22.18 o 
   0   6  12      337.01      275.70     21.30 o 
   1   6  12      569.58      611.25     28.12 o 
   2   6  12      117.37       83.29     15.48 o 
   3   6  12      180.68      175.75     16.84 o 
   4   6  12       46.46       28.91     11.61 o 
   5   6  12       68.42       74.00     14.66 o 
   6   6  12       79.84       56.91     18.16 o 
   7   6  12        3.43       16.82     15.35 o 
   8   6  12        0.49      -13.86     16.97 o 
   9   6  12      501.07      501.21     59.52 o 
  10   6  12       48.98       53.42     24.97 o 
 -17   7  12      231.79      262.51     32.16 o 
 -16   7  12        1.77       20.31     18.70 o 
 -15   7  12      279.15      248.08     28.66 o 
 -14   7  12      437.66      439.24     33.14 o 
 -13   7  12       66.63       56.59     23.52 o 
 -12   7  12        0.03      -10.64     12.71 o 
 -11   7  12      406.95      343.08     32.05 o 
 -10   7  12       74.23       81.20     24.67 o 
  -9   7  12     2719.29     2605.49     54.23 o 
  -8   7  12      304.69      276.20     15.01 o 
  -7   7  12      711.97      764.60     21.80 o 
  -6   7  12      100.70       88.12      9.23 o 
  -5   7  12      486.96      472.68     17.59 o 
  -4   7  12     3111.12     3064.42     49.66 o 
  -3   7  12      765.09      813.30     24.79 o 
  -2   7  12      832.34      824.07     23.03 o 
  -1   7  12      436.33      388.95     18.34 o 
   0   7  12      143.49      134.95     19.76 o 
   1   7  12       49.07       34.15     17.63 o 
   2   7  12       40.86       35.40     14.00 o 
   3   7  12      993.01      986.98     32.56 o 
   4   7  12      250.10      236.79     22.32 o 
   5   7  12        0.28        2.87     12.17 o 
   6   7  12      914.57     1045.21     52.94 o 
   7   7  12      371.79      345.95     75.08 o 
   8   7  12        0.98       15.30     17.41 o 
   9   7  12        0.58       -0.70     21.27 o 
  10   7  12       20.62        8.41     23.72 o 
 -17   8  12      206.49      188.84     49.01 o 
 -16   8  12      204.40      232.91     32.51 o 
 -15   8  12       66.37       50.15     20.33 o 
 -14   8  12        3.86        9.78     15.94 o 
 -13   8  12      172.95      214.62     27.66 o 
 -12   8  12      592.13      586.03     45.41 o 
 -11   8  12      689.79      724.34     30.58 o 
 -10   8  12     4554.23     4688.51     83.82 o 
  -9   8  12       34.82       46.28     12.01 o 
  -8   8  12       98.05      146.06     17.81 o 
  -7   8  12      128.74      118.92     11.06 o 
  -6   8  12      648.12      688.79     19.14 o 
  -5   8  12     4203.22     4342.88     59.66 o 
  -4   8  12        1.23       15.24      8.36 o 
  -3   8  12        5.50        7.87      6.47 o 
  -2   8  12      638.64      610.58     23.04 o 
  -1   8  12     2303.60     2186.53     37.36 o 
   0   8  12      238.92      217.24     13.83 o 
   1   8  12      316.49      300.06     16.58 o 
   2   8  12      163.51      157.94     14.29 o 
   3   8  12      724.99      770.94     39.60 o 
   4   8  12      768.50      731.65     88.54 o 
   5   8  12        0.13       30.78     16.43 o 
   6   8  12      156.98      186.93     28.37 o 
   7   8  12      396.41      346.70     35.88 o 
   8   8  12        0.06       28.03     20.73 o 
   9   8  12       27.22       21.92     22.63 o 
 -16   9  12       40.76       50.69     21.88 o 
 -15   9  12       46.79       42.01     20.28 o 
 -14   9  12        6.05       14.78     14.76 o 
 -13   9  12      145.31      146.31     20.09 o 
 -12   9  12       63.85       43.13     14.06 o 
 -11   9  12      123.67      114.26     16.26 o 
 -10   9  12       44.52       27.16     21.05 o 
  -9   9  12     1251.04     1214.15     32.32 o 
  -8   9  12       94.13      127.82     13.31 o 
  -7   9  12        2.09        3.11      7.71 o 
  -6   9  12      341.63      344.35     15.50 o 
  -5   9  12       49.74       46.76      7.89 o 
  -4   9  12     1383.35     1162.02     24.61 o 
  -3   9  12       20.13       25.72      6.36 o 
  -2   9  12      244.33      212.90     11.59 o 
  -1   9  12      166.17      144.70     11.11 o 
   0   9  12       10.26        1.98      8.48 o 
   1   9  12      326.17      296.14     29.21 o 
   2   9  12       64.28       40.25     12.20 o 
   3   9  12      461.21      400.86     38.07 o 
   4   9  12       98.03       63.86     15.20 o 
   5   9  12       17.67       14.08     14.79 o 
   6   9  12      266.80      307.40     32.73 o 
   7   9  12       65.32       80.65     23.61 o 
   8   9  12      647.46      655.85     49.40 o 
   9   9  12       56.62       44.34     25.48 o 
 -16  10  12       13.34        9.19     15.92 o 
 -15  10  12       14.67       44.03     17.33 o 
 -14  10  12      310.03      352.43     27.79 o 
 -13  10  12      232.97      275.45     24.40 o 
 -12  10  12       31.83       17.51     13.43 o 
 -11  10  12        1.81       -6.92     10.92 o 
 -10  10  12      259.02      299.08     31.26 o 
  -9  10  12      409.20      352.88     24.40 o 
  -8  10  12     1711.39     1666.32     37.32 o 
  -7  10  12       57.41       40.34     13.73 o 
  -6  10  12       29.94       36.55      8.91 o 
  -5  10  12        8.36       13.04      6.51 o 
  -4  10  12      118.68      109.13     10.90 o 
  -3  10  12       54.99       77.86     15.16 o 
  -2  10  12        7.11       24.82     15.90 o 
  -1  10  12       98.89      154.91     13.18 o 
   0  10  12     1177.34     1299.15     37.55 o 
   1  10  12      251.30      256.14     18.99 o 
   2  10  12        2.02       -5.31      9.13 o 
   3  10  12       26.92       29.50     12.58 o 
   4  10  12       50.80       74.32     16.46 o 
   5  10  12      435.24      440.90     31.04 o 
   6  10  12       68.38       83.20     21.88 o 
   7  10  12       13.88        6.15     17.00 o 
   8  10  12      573.93      623.68     48.66 o 
   9  10  12        0.11        7.92     21.92 o 
 -16  11  12       22.52       34.56     18.48 o 
 -15  11  12       20.11       29.26     16.86 o 
 -14  11  12       31.18       18.71     15.72 o 
 -13  11  12       28.21       33.67     14.48 o 
 -12  11  12      221.03      188.79     21.30 o 
 -11  11  12       37.40       46.39     14.02 o 
 -10  11  12       62.36       46.98     13.14 o 
  -9  11  12      401.06      422.93     21.11 o 
  -8  11  12       50.67       57.22     10.84 o 
  -7  11  12      715.77      729.43     23.96 o 
  -6  11  12       99.83       75.01     13.13 o 
  -5  11  12     1690.77     1588.63     33.98 o 
  -4  11  12     1139.26     1241.97     67.42 o 
  -3  11  12     1089.02     1194.82     43.63 o 
  -2  11  12       94.49       88.46     16.67 o 
  -1  11  12       70.51       45.94     22.25 o 
   0  11  12      379.41      386.45     20.31 o 
   1  11  12       11.68       15.79     10.04 o 
   2  11  12      551.43      528.80     42.96 o 
   3  11  12      715.47      660.15     32.08 o 
   4  11  12     1091.16     1066.61     52.61 o 
   5  11  12     1053.82     1099.45     49.46 o 
   6  11  12      198.34      185.47     23.63 o 
   7  11  12       91.34       92.60     24.89 o 
   8  11  12      158.96      180.83     32.02 o 
 -15  12  12       37.30       37.87     17.95 o 
 -14  12  12        2.33        4.42     14.89 o 
 -13  12  12        0.29        5.78     14.32 o 
 -12  12  12      287.75      249.19     22.92 o 
 -11  12  12       19.59       28.71     13.85 o 
 -10  12  12      247.68      210.15     17.61 o 
  -9  12  12        5.86       17.05      9.81 o 
  -8  12  12       67.15       52.48     14.43 o 
  -7  12  12      153.15      201.91     16.48 o 
  -6  12  12      326.19      302.18     21.93 o 
  -5  12  12      468.44      396.52     16.47 o 
  -4  12  12      957.39      875.94     38.38 o 
  -3  12  12       13.27       15.44     13.26 o 
  -2  12  12      598.57      549.09     32.95 o 
  -1  12  12      240.72      236.67     24.57 o 
   0  12  12       61.14       77.26     10.89 o 
   1  12  12      263.60      249.02     44.25 o 
   2  12  12        8.87       25.53     11.17 o 
   3  12  12      242.39      253.66     23.18 o 
   4  12  12      709.96      702.42     35.13 o 
   5  12  12     1901.84     1935.72     93.41 o 
   6  12  12      166.24      197.96     31.80 o 
   7  12  12      402.68      427.03     38.53 o 
   8  12  12      305.12      347.27     39.44 o 
 -15  13  12       93.85       98.18     24.38 o 
 -14  13  12       70.75       67.33     20.89 o 
 -13  13  12      142.35      170.48     21.42 o 
 -12  13  12      264.85      261.52     29.09 o 
 -11  13  12        8.62       29.53     15.66 o 
 -10  13  12        1.23        1.72     11.08 o 
  -9  13  12     2381.45     2415.41     55.57 o 
  -8  13  12        7.83       11.02     10.81 o 
  -7  13  12        5.91       13.85     15.48 o 
  -6  13  12      474.09      484.54     19.97 o 
  -5  13  12      230.15      272.15     22.05 o 
  -4  13  12      683.99      664.05     35.37 o 
  -3  13  12       46.92       22.32     13.43 o 
  -2  13  12        3.64       21.69     13.41 o 
  -1  13  12      682.07      705.27     48.49 o 
   0  13  12       51.73       44.29     15.97 o 
   1  13  12      140.64      166.69     15.90 o 
   2  13  12     1730.90     1832.39     54.02 o 
   3  13  12      453.36      430.46     38.48 o 
   4  13  12       45.11       60.97     16.34 o 
   5  13  12      113.27      104.15     19.22 o 
   6  13  12      143.55      117.45     21.17 o 
   7  13  12      352.32      239.45     27.87 o 
 -14  14  12       76.27       81.02     47.89 o 
 -13  14  12        0.33       29.16     22.48 o 
 -12  14  12      184.24      176.15     56.41 o 
 -11  14  12      402.25      455.22     31.60 o 
 -10  14  12       15.94        9.48     12.59 o 
  -9  14  12      140.10      149.91     17.25 o 
  -8  14  12        1.38       10.22     11.29 o 
  -7  14  12      173.90      176.48     15.76 o 
  -6  14  12      191.68      196.00     25.15 o 
  -5  14  12       23.22       29.50     13.49 o 
  -4  14  12      214.61      264.81     26.33 o 
  -3  14  12      106.55      131.63     20.57 o 
  -2  14  12      323.22      331.33     33.61 o 
  -1  14  12       14.08       -2.88     12.00 o 
   0  14  12      541.05      613.88     44.47 o 
   1  14  12        6.04       26.14      9.34 o 
   2  14  12      379.18      386.26     26.76 o 
   3  14  12      595.56      560.00     57.70 o 
   4  14  12       11.89       19.11     14.22 o 
   5  14  12       66.10       63.58     32.46 o 
   6  14  12        6.25        5.16     14.67 o 
   7  14  12      109.99      137.41     27.44 o 
 -13  15  12       93.36       68.55     25.23 o 
 -12  15  12      699.41      805.26     50.81 o 
 -11  15  12        0.13       14.51     23.13 o 
 -10  15  12        9.74        9.45     13.74 o 
  -9  15  12      178.95      185.69     22.75 o 
  -8  15  12       27.15       31.27     12.14 o 
  -7  15  12       28.61       47.17     13.12 o 
  -6  15  12       41.82       44.34      9.97 o 
  -5  15  12       95.19      103.50     17.43 o 
  -4  15  12       10.12       13.56     12.63 o 
  -3  15  12     1360.88     1590.14    133.05 o 
  -2  15  12       58.74       48.92     16.95 o 
  -1  15  12      562.43      552.14     36.75 o 
   0  15  12      220.91      222.46     36.75 o 
   1  15  12        1.76        7.25      8.94 o 
   2  15  12       92.96      101.86     16.38 o 
   3  15  12      128.44      125.46     16.63 o 
   4  15  12      150.04      130.68     19.84 o 
   5  15  12      133.81      161.10     22.40 o 
   6  15  12      205.75      214.25     26.79 o 
 -13  16  12        4.37       10.97     22.43 o 
 -12  16  12        0.11        2.34     20.25 o 
 -11  16  12      367.34      358.01     30.66 o 
 -10  16  12        4.83       23.60     14.62 o 
  -9  16  12       20.73        7.61     13.34 o 
  -8  16  12       10.84       23.01     12.92 o 
  -7  16  12       16.49       18.17     18.25 o 
  -6  16  12      136.50      119.00     14.29 o 
  -5  16  12       30.08       31.93     14.74 o 
  -4  16  12      258.55      270.08     24.39 o 
  -3  16  12      391.46      360.70     39.79 o 
  -2  16  12        2.68        2.43     14.89 o 
  -1  16  12       23.44       13.72     14.28 o 
   0  16  12       22.41       43.77     17.03 o 
   1  16  12      300.45      292.00     18.43 o 
   2  16  12      112.88       94.24     14.33 o 
   3  16  12      440.62      409.26     29.04 o 
   4  16  12      325.47      309.32     24.59 o 
   5  16  12       84.73       84.26     18.27 o 
 -12  17  12        4.55       -6.05     20.65 o 
 -11  17  12        4.78       16.96     17.01 o 
 -10  17  12       55.90       60.01     18.71 o 
  -9  17  12        3.62       13.19     14.51 o 
  -8  17  12       50.91       63.53     16.49 o 
  -7  17  12       53.27       43.38     14.14 o 
  -6  17  12        4.40        1.30     13.91 o 
  -5  17  12      457.76      473.30     62.30 o 
  -4  17  12      187.39      209.93     32.86 o 
  -3  17  12        0.56       -5.60     21.51 o 
  -2  17  12      136.55      144.58     40.19 o 
  -1  17  12       97.40      106.63     31.22 o 
   0  17  12      222.24      204.22     27.62 o 
   1  17  12        2.41       22.11     17.27 o 
   2  17  12      242.50      277.32     20.48 o 
   3  17  12      114.75       72.90     27.18 o 
   4  17  12        0.22       -7.15     12.59 o 
   5  17  12      102.30      119.60     22.07 o 
 -11  18  12       11.09       14.94     17.48 o 
 -10  18  12       65.24       95.01     20.72 o 
  -9  18  12        0.45        9.51     14.85 o 
  -8  18  12       45.20       41.28     15.88 o 
  -7  18  12      116.15      123.31     24.86 o 
  -6  18  12      149.10      177.16     21.67 o 
  -5  18  12       70.81       75.61     25.73 o 
  -4  18  12       14.77        5.70     20.08 o 
  -3  18  12      460.77      448.87     68.86 o 
  -2  18  12      731.85      740.81     81.44 o 
  -1  18  12      663.64      707.30     77.25 o 
   0  18  12       38.32       37.53     23.02 o 
   1  18  12        0.70       13.67     10.31 o 
   2  18  12      211.55      161.05     17.50 o 
   3  18  12      150.00      143.86     18.90 o 
 -10  19  12       18.78       13.25     17.10 o 
  -9  19  12        0.13       -6.64     15.52 o 
  -8  19  12       18.21       24.02     15.47 o 
  -7  19  12       18.76       24.29     14.72 o 
  -6  19  12       44.86       22.09     19.40 o 
  -5  19  12        0.01       33.39     23.34 o 
  -4  19  12       52.17       58.31     37.88 o 
  -3  19  12      966.99      669.66     79.68 o 
  -2  19  12      527.34      492.03     71.84 o 
  -1  19  12      228.06      250.24     38.29 o 
   0  19  12      171.30      131.40     30.95 o 
   1  19  12      167.90      152.70     48.16 o 
   2  19  12        8.02       28.09     13.47 o 
  -8  20  12        0.53       -3.92     15.11 o 
  -7  20  12      200.26      213.81     25.05 o 
  -6  20  12       51.37       76.03     16.93 o 
  -5  20  12       85.27       47.04     27.60 o 
  -4  20  12      695.47      896.39     91.59 o 
  -3  20  12      464.46      478.09     71.84 o 
  -2  20  12      332.28      329.69     63.31 o 
  -1  20  12        4.54       19.33     21.21 o 
   0  20  12       51.98       38.33     22.80 o 
   1  20  12       56.61       55.59     17.96 o 
  -5  21  12      565.74      605.16     55.79 o 
  -4  21  12      860.97      923.18     95.24 o 
  -3  21  12      114.73       99.43     45.32 o 
  -2  21  12      199.23      125.81     45.86 o 
 -17   1  13      337.82      388.20     45.95 o 
 -16   1  13      859.17      856.31     47.03 o 
 -15   1  13      411.24      446.55     82.94 o 
 -14   1  13       29.87       41.36     14.85 o 
 -13   1  13       39.48       29.39     13.13 o 
 -12   1  13       69.27       42.70     15.72 o 
 -11   1  13     1887.41     1897.72     48.74 o 
 -10   1  13      830.17      790.89     30.39 o 
  -9   1  13      193.19      143.88     17.61 o 
  -8   1  13      262.70      232.07     23.83 o 
  -7   1  13      818.62      838.37     29.39 o 
  -6   1  13     2746.12     2718.35     50.01 o 
  -5   1  13       79.49       52.68     10.09 o 
  -4   1  13      337.12      321.40     17.81 o 
  -3   1  13     3613.19     3385.77     63.59 o 
  -2   1  13      810.26      766.81     27.59 o 
  -1   1  13      638.05      682.78     26.55 o 
   0   1  13       80.31      115.63     14.54 o 
   1   1  13      562.02      563.36     25.73 o 
   2   1  13       92.44       99.02     20.23 o 
   3   1  13        1.95        3.01      9.52 o 
   4   1  13      114.39       86.78     15.24 o 
   5   1  13        2.04       19.87     12.28 o 
   6   1  13        6.37       22.72     13.59 o 
   7   1  13        6.27       -0.56     13.66 o 
   8   1  13       84.84       63.88     17.66 o 
   9   1  13      189.98      192.72     24.79 o 
  10   1  13       21.50       19.80     21.77 o 
 -17   2  13       11.19       37.13     26.52 o 
 -16   2  13        2.60       23.72     22.72 o 
 -15   2  13      562.28      637.04     84.59 o 
 -14   2  13      877.20      821.36     42.31 o 
 -13   2  13        0.40        5.48     12.29 o 
 -12   2  13       23.51       24.86     13.13 o 
 -11   2  13      118.62      159.29     18.00 o 
 -10   2  13      202.29      202.12     17.96 o 
  -9   2  13       51.21       25.67     10.80 o 
  -8   2  13     1060.50     1009.10     32.59 o 
  -7   2  13      464.50      486.58     23.18 o 
  -6   2  13     2297.98     2149.56     43.50 o 
  -5   2  13     1866.02     1836.87     36.46 o 
  -4   2  13     3419.14     3330.36     56.74 o 
  -3   2  13     6103.37     5913.41     94.49 o 
  -2   2  13      582.90      502.07     23.61 o 
  -1   2  13       46.33       40.59     12.52 o 
   0   2  13        8.89        3.06      9.04 o 
   1   2  13     4023.25     3920.65     72.80 o 
   2   2  13        8.49       -4.82     11.15 o 
   3   2  13       29.96       28.99     11.57 o 
   4   2  13      137.54      122.58     16.91 o 
   5   2  13      140.53      132.03     18.63 o 
   6   2  13        0.67        9.31     12.45 o 
   7   2  13        8.80       29.98     15.69 o 
   8   2  13        0.43       24.98     15.84 o 
   9   2  13      622.70      737.14     46.79 o 
 -17   3  13      395.44      447.04     61.30 o 
 -16   3  13      276.57      269.54     55.72 o 
 -15   3  13      998.16      991.01     50.14 o 
 -14   3  13      545.95      534.15     35.55 o 
 -13   3  13      214.07      181.98     20.32 o 
 -12   3  13       11.29       10.22     11.16 o 
 -11   3  13      129.40       95.38     15.76 o 
 -10   3  13      360.60      293.41     20.69 o 
  -9   3  13      282.16      266.46     21.38 o 
  -8   3  13      123.37      101.25     24.68 o 
  -7   3  13     2036.20     1964.77     54.03 o 
  -6   3  13     3556.49     3420.38     58.24 o 
  -5   3  13      786.61      736.04     22.69 o 
  -4   3  13       22.25        7.66      8.59 o 
  -3   3  13     6700.87     6295.60    122.47 o 
  -2   3  13      328.36      343.54     19.74 o 
  -1   3  13     1853.12     1843.85     44.11 o 
   0   3  13       75.62       70.86     12.69 o 
   1   3  13      428.41      384.32     21.85 o 
   2   3  13      816.58      813.67     38.17 o 
   3   3  13       13.84       20.46     10.74 o 
   4   3  13      611.90      590.08     28.81 o 
   5   3  13        0.35        0.95     11.72 o 
   6   3  13       64.37      105.48     18.09 o 
   7   3  13      636.59      671.17     45.03 o 
   8   3  13       21.93        0.62     17.37 o 
   9   3  13      314.02      407.52     85.15 o 
 -17   4  13      364.17      461.36     39.04 o 
 -16   4  13        1.10       12.01     17.56 o 
 -15   4  13       79.79       85.58     21.64 o 
 -14   4  13       62.36       67.70     18.02 o 
 -13   4  13      379.19      425.52     49.89 o 
 -12   4  13       75.20       56.07     14.20 o 
 -11   4  13       23.18       14.58     10.99 o 
 -10   4  13      209.62      200.84     22.07 o 
  -9   4  13      636.93      613.98     26.96 o 
  -8   4  13      289.18      267.00     18.92 o 
  -7   4  13      705.71      624.78     20.07 o 
  -6   4  13       11.70       26.88      9.27 o 
  -5   4  13      131.73      100.03     11.78 o 
  -4   4  13     1227.17     1202.39     36.93 o 
  -3   4  13      683.51      672.23     23.80 o 
  -2   4  13      613.28      563.61     23.72 o 
  -1   4  13      804.30      789.76     30.93 o 
   0   4  13     3765.38     3712.33     68.93 o 
   1   4  13     2390.61     2256.43     50.85 o 
   2   4  13        0.01        7.95      9.74 o 
   3   4  13        0.42       14.67     10.37 o 
   4   4  13     1383.18     1380.78     41.74 o 
   5   4  13     1264.72     1212.55     43.80 o 
   6   4  13      105.03       75.53     16.59 o 
   7   4  13        0.01       20.37     13.08 o 
   8   4  13        4.85       17.21     18.74 o 
   9   4  13       45.71       70.48     26.08 o 
 -17   5  13       35.53       50.65     22.64 o 
 -16   5  13      104.44      118.46     24.37 o 
 -15   5  13      125.08      130.50     24.38 o 
 -14   5  13        4.55       13.43     16.64 o 
 -13   5  13       18.12       20.05     14.45 o 
 -12   5  13        0.36        0.55     13.40 o 
 -11   5  13       48.51       24.91     13.04 o 
 -10   5  13     2105.27     1959.65     48.71 o 
  -9   5  13       60.02       66.09     20.64 o 
  -8   5  13     1011.91      901.76     62.48 o 
  -7   5  13      872.47      931.99     24.31 o 
  -6   5  13     5458.92     5457.70     73.20 o 
  -5   5  13      440.21      425.13     19.37 o 
  -4   5  13      208.16      163.77     16.65 o 
  -3   5  13       58.84       60.22      9.96 o 
  -2   5  13       15.52       22.46     13.73 o 
  -1   5  13     1263.25     1240.88     34.54 o 
   0   5  13      467.55      449.99     22.45 o 
   1   5  13      172.85      160.59     16.01 o 
   2   5  13        9.12       15.81     11.93 o 
   3   5  13     1955.78     1906.14     48.36 o 
   4   5  13      124.90      130.40     16.95 o 
   5   5  13        0.37       -3.38     10.44 o 
   6   5  13       10.43        5.24     12.66 o 
   7   5  13       33.76       24.97     18.01 o 
   8   5  13      685.81      757.11     44.02 o 
   9   5  13        0.83       19.67     22.81 o 
 -17   6  13       38.79       46.35     22.32 o 
 -16   6  13      173.82      202.65     28.67 o 
 -15   6  13      808.03      886.43     45.99 o 
 -14   6  13     1437.57     1514.75     55.10 o 
 -13   6  13     1540.54     1388.40     50.75 o 
 -12   6  13      577.07      606.65     67.61 o 
 -11   6  13        0.02       22.11     13.80 o 
 -10   6  13       99.57      117.62     20.41 o 
  -9   6  13     3438.88     3455.97     60.12 o 
  -8   6  13     2744.43     2455.20     47.42 o 
  -7   6  13     1524.27     1418.02     43.81 o 
  -6   6  13     2524.81     2533.56     47.44 o 
  -5   6  13     3649.16     3619.03     66.75 o 
  -4   6  13        7.39       -4.73      8.92 o 
  -3   6  13       39.09       19.30      8.41 o 
  -2   6  13       23.48        8.32     11.44 o 
  -1   6  13       77.38       71.13     11.50 o 
   0   6  13     1783.27     1768.98     51.78 o 
   1   6  13        2.99      -10.89      7.78 o 
   2   6  13      350.82      314.46     41.31 o 
   3   6  13      266.12      209.84     31.90 o 
   4   6  13        8.06       18.30     12.83 o 
   5   6  13      141.23      103.07     19.62 o 
   6   6  13      102.63      106.10     21.18 o 
   7   6  13       18.97       12.90     17.48 o 
   8   6  13      260.73      204.27     33.38 o 
   9   6  13       49.67       77.78     27.02 o 
 -17   7  13       57.83       91.83     24.89 o 
 -16   7  13        0.28       13.34     18.25 o 
 -15   7  13       19.43        0.54     17.19 o 
 -14   7  13       11.97       21.01     16.69 o 
 -13   7  13       16.14       28.23     16.04 o 
 -12   7  13       61.85       57.86     16.93 o 
 -11   7  13       70.87       66.93     34.73 o 
 -10   7  13      795.97      698.76     29.64 o 
  -9   7  13      560.04      557.50     23.44 o 
  -8   7  13      174.70      156.79     13.11 o 
  -7   7  13      794.49      796.88     22.95 o 
  -6   7  13     3039.76     2861.20     43.27 o 
  -5   7  13      586.36      580.22     21.45 o 
  -4   7  13      137.24      137.63     17.42 o 
  -3   7  13      358.37      284.08     16.30 o 
  -2   7  13      537.70      468.45     22.70 o 
  -1   7  13      419.91      437.26     21.10 o 
   0   7  13      465.36      422.79     27.69 o 
   1   7  13       18.95        5.89      9.48 o 
   2   7  13       96.46      103.20     27.10 o 
   3   7  13      566.51      581.02     37.78 o 
   4   7  13       29.89        2.97     13.04 o 
   5   7  13      131.58      136.06     25.68 o 
   6   7  13      194.30      213.66     30.28 o 
   7   7  13       21.22       34.49     19.67 o 
   8   7  13      140.64      168.27     31.81 o 
   9   7  13       44.16       54.22     25.86 o 
 -16   8  13        1.64      -14.77     17.50 o 
 -15   8  13        1.99        6.97     17.15 o 
 -14   8  13      227.27      210.99     26.95 o 
 -13   8  13        1.19       -9.23     14.16 o 
 -12   8  13      277.66      248.89     22.02 o 
 -11   8  13      514.79      505.14     63.97 o 
 -10   8  13       28.66       19.94     15.29 o 
  -9   8  13       25.43       18.45     11.00 o 
  -8   8  13       44.31       26.70      9.89 o 
  -7   8  13        5.06        7.76      7.55 o 
  -6   8  13       75.78       81.04     10.71 o 
  -5   8  13        8.73       13.48      7.32 o 
  -4   8  13       53.32       46.59      8.85 o 
  -3   8  13        2.24       -0.19      9.06 o 
  -2   8  13        5.82       21.91      7.60 o 
  -1   8  13       35.04       37.11      9.08 o 
   0   8  13       92.68       87.95     13.34 o 
   1   8  13      512.11      512.13     23.61 o 
   2   8  13       90.68       91.98     18.00 o 
   3   8  13       76.27       69.57     36.39 o 
   4   8  13      887.55      879.89     46.92 o 
   5   8  13      123.34      101.07     22.83 o 
   6   8  13      457.29      468.88     40.74 o 
   7   8  13       72.77      107.43     26.14 o 
   8   8  13      218.49      196.74     33.53 o 
 -16   9  13       98.91       92.72     28.46 o 
 -15   9  13       10.91        1.99     15.54 o
[truncated: 105,301 more chars]
